# Supplementary material for: Dynamic coordination engineering of 2D PhenPtCl2 nanosheets for superior hydrogen evolution
Source: Nat Commun. 2024 Jan 9;15:385. doi: 10.1038/s41467-024-44717-1 (PMC10776781; doi:10.1038/s41467-024-44717-1)
Supplement: Supplementary file 3 — Source Data [file 41467_2024_44717_MOESM3_ESM.xlsx]

## Sheet: Figure1b
um	nm
0	-0.90044
0.1172	-0.75339
0.23439	-0.8732
0.35159	-0.61905
0.46878	-0.41754
0.58598	-1.02207
0.70317	-1.03841
0.82037	-0.94037
0.93756	-0.47019
1.05476	-0.69893
1.17196	-0.60271
1.28915	-0.45566
1.40635	-0.63176
1.52354	-0.64265
1.64074	-0.60634
1.75793	-0.56459
1.87513	-0.46656
1.99233	2.31463
2.10952	7.04373
2.22672	7.83705
2.34391	8.09484
2.46111	7.70453
2.5783	8.06942
2.6955	7.73176
2.8127	7.5012
2.92989	7.64825
3.04709	7.63554
3.16428	7.78622
3.28148	7.17625
3.39867	6.51726
3.51587	6.77323
3.63306	6.76052
3.75026	6.96385
3.86746	6.73511
3.98465	7.36505
4.10185	6.86945
4.21904	7.07096
4.33624	6.73329
4.45343	7.09819
4.57063	6.54268
4.68782	6.96203
4.80502	6.84403
4.92222	6.9348
5.03941	7.21465
5.15661	0.38849
5.2738	-0.48289
5.391	-0.65899
5.50819	-0.67351
5.62539	-0.52283
5.74259	-0.32314
5.85978	-0.87502
5.97698	-0.94037
6.09417	-0.47382
6.21137	-0.85868
6.32856	-0.39213
6.44576	-0.24508
6.56295	-0.84597
6.68015	-0.85868
6.79735	-0.82056
6.91454	-0.88591
7.03174	-0.90044

## Sheet: Figure 1c
	Phen		Sample
11.3354	32.5	100.9	585
11.8628	30.5	101.422	565
12.3924	27.5	101.945	587
12.9197	31.5	102.467	581
13.4492	27.5	102.989	571
13.9765	28.5	103.512	535
14.5038	29.5	104.034	561
15.0332	22.5	104.556	535
15.5604	25.5	105.078	543
16.0897	21.5	105.6	539
16.6169	28.5	106.123	521
17.1462	25.5	106.645	537
17.6733	26.5	107.167	535
18.2025	27.5	107.689	551
18.7295	23.5	108.211	483
19.2565	19.5	108.733	513
19.7857	29.5	109.255	497
20.3126	30.5	109.777	487
20.8417	33.5	110.299	517
21.3686	38.5	110.82	519
21.8976	40.5	111.342	501
22.4244	52.5	111.864	505
22.9512	66.5	112.386	489
23.4801	82.5	112.908	489
24.0069	104.5	113.429	507
24.5336	118.5	113.949	495
25.0624	160.5	114.471	471
25.589	192.5	114.992	499
26.1178	245.5	115.514	475
26.6444	292.5	116.036	507
27.171	346.5	116.557	455
27.6996	414.5	117.079	495
28.2262	473.5	117.6	471
28.7526	520.5	118.122	505
29.2812	573.5	118.643	483
29.8076	617.5	119.164	473
30.334	676.5	119.684	463
30.8625	715.5	120.205	481
31.3888	731.5	120.726	483
31.9151	745.5	121.248	457
32.4414	729.5	121.769	471
32.9698	733.5	122.29	449
33.496	735.5	122.811	477
34.0222	741.5	123.33	477
34.5505	741.5	123.852	467
35.0766	691.5	124.373	465
35.6027	688.5	124.894	475
36.1287	660.5	125.415	475
36.6569	645.5	125.936	439
37.1829	592.5	126.455	483
37.7089	575.5	126.976	437
38.2348	552.5	127.497	453
38.7629	557.5	128.018	441
39.2888	528.5	128.539	443
39.8146	533.5	129.057	457
40.3405	535.5	129.578	457
40.8662	508.5	130.099	435
41.3942	532.5	130.62	447
41.9199	556.5	131.138	459
42.4456	552.5	131.659	457
42.9713	579.5	132.18	449
43.4969	596.5	132.7	473
44.0247	607.5	133.219	431
44.5503	615.5	133.739	451
45.0758	649.5	134.26	437
45.6014	651.5	134.781	451
46.1269	679.5	135.299	445
46.6523	695.5	135.819	437
47.1799	698.5	136.34	461
47.7053	745.5	136.858	457
48.2307	725.5	137.379	441
48.7561	762.5	137.899	447
49.2814	799.5	138.419	461
49.8067	801.5	138.937	439
50.3319	841.5	139.458	425
50.8572	883.5	139.978	461
51.3845	940.5	140.496	433
51.9097	995.5	141.016	473
52.4348	1055.5	141.536	467
52.9599	1132.5	142.054	473
53.485	1245.5	142.575	461
54.0101	1334.5	143.095	459
54.5351	1436.5	143.613	473
55.0601	1497.5	144.133	469
55.5851	1625.5	144.65	463
56.11	1675.5	145.17	453
56.6349	1771.5	145.69	483
57.1598	1790.5	146.208	487
57.6868	1874.5	146.728	475
58.2116	1860.5	147.248	497
58.7364	1891.5	147.766	491
59.2612	1843.5	148.285	503
59.7859	1866.5	148.803	529
60.3106	1800.5	149.323	519
60.8353	1799.5	149.84	521
61.3599	1773.5	150.36	535
61.8846	1732.5	150.88	515
62.4091	1771.5	151.397	501
62.9337	1740.5	151.917	503
63.4582	1728.5	152.434	497
63.9827	1749.5	152.954	543
64.5072	1725.5	153.471	529
65.0316	1729.5	153.99	567
65.556	1736.5	154.508	571
66.0804	1827.5	155.027	573
66.6048	1816.5	155.544	619
67.127	1873.5	156.064	647
67.6513	1924.5	156.581	667
68.1755	1944.5	157.1	637
68.6998	2045.5	157.617	641
69.224	2076.5	158.137	653
69.7481	2175.5	158.654	619
70.2723	2218.5	159.173	665
70.7964	2322.5	159.69	613
71.3205	2435.5	160.209	599
71.8445	2521.5	160.726	571
72.3686	2626.5	161.245	593
72.8926	2787.5	161.762	559
73.4144	2845.5	162.281	565
73.9383	3007.5	162.798	589
74.4622	3122.5	163.317	567
74.9861	3146.5	163.834	543
75.51	3326.5	164.35	565
76.0338	3487.5	164.869	563
76.5576	3584.5	165.386	589
77.0814	3738.5	165.905	561
77.603	3776.5	166.421	551
78.1267	3955.5	166.94	557
78.6503	3997.5	167.457	563
79.174	4094.5	167.973	563
79.6976	4250.5	168.492	563
80.2212	4315.5	169.009	537
80.7426	4429.5	169.525	511
81.2662	4536.5	170.044	525
81.7897	4677.5	170.56	541
82.3131	4780.5	171.079	487
82.8366	4948.5	171.595	481
83.3578	5001.5	172.111	505
83.8812	5079.5	172.63	499
84.4046	5115.5	173.146	461
84.9279	5234.5	173.662	455
85.4512	5251.5	174.181	473
85.9723	5308.5	174.697	465
86.4956	5193.5	175.213	489
87.0188	5223.5	175.731	477
87.542	5186.5	176.247	459
88.063	5109.5	176.763	447
88.5861	5013.5	177.28	449
89.1092	4840.5	177.798	441
89.6301	4733.5	178.314	435
90.1532	4579.5	178.83	449
90.6762	4418.5	179.348	441
91.1991	4295.5	179.864	459
91.7199	4057.5	180.379	471
92.2429	3969.5	180.895	409
92.7658	3757.5	181.413	455
93.2865	3626.5	181.929	431
93.8093	3464.5	182.445	449
94.3321	3348.5	182.961	445
94.8527	3131.5	183.478	439
95.3755	3014.5	183.994	449
95.8982	2860.5	184.51	429
96.4187	2752.5	185.025	431
96.9414	2690.5	185.543	427
97.464	2536.5	186.059	419
97.9845	2453.5	186.574	411
98.5071	2301.5	187.09	423
99.0296	2211.5	187.605	417
99.55	2084.5	188.123	441
100.072	2005.5	188.638	419
100.595	1911.5	189.154	419
101.115	1821.5	189.669	391
101.638	1777.5	190.184	417
102.158	1640.5	190.7	415
102.68	1647.5	191.217	421
103.202	1550.5	191.732	431
103.723	1499.5	192.247	429
104.245	1472.5	192.763	431
104.765	1386.5	193.278	409
105.287	1362.5	193.793	425
105.807	1323.5	194.308	433
106.329	1269.5	194.823	405
106.851	1234.5	195.34	449
107.371	1209.5	195.855	409
107.893	1169.5	196.37	405
108.413	1146.5	196.885	419
108.935	1097.5	197.4	425
109.455	1067.5	197.915	447
109.977	1066.5	198.43	433
110.497	1050.5	198.945	425
111.019	1016.5	199.46	401
111.538	1015.5	199.975	435
112.06	980.5	200.489	397
112.58	992.5	201.004	415
113.102	993.5	201.521	407
113.621	965.5	202.036	439
114.143	931.5	202.55	425
114.662	907.5	203.065	451
115.184	885.5	203.579	437
115.703	913.5	204.094	433
116.225	882.5	204.609	427
116.744	880.5	205.123	427
117.266	867.5	205.638	441
117.785	876.5	206.152	437
118.305	841.5	206.666	411
118.826	857.5	207.181	435
119.345	858.5	207.695	433
119.867	835.5	208.21	435
120.386	846.5	208.724	427
120.907	835.5	209.238	429
121.426	821.5	209.752	445
121.946	844.5	210.267	431
122.467	830.5	210.779	435
122.986	818.5	211.293	435
123.505	840.5	211.807	427
124.026	810.5	212.321	443
124.545	815.5	212.835	435
125.066	839.5	213.349	429
125.585	806.5	213.863	421
126.104	827.5	214.377	439
126.625	789.5	214.891	451
127.144	787.5	215.405	441
127.663	783.5	215.919	429
128.183	789.5	216.433	431
128.702	742.5	216.947	457
129.221	781.5	217.459	435
129.742	753.5	217.972	423
130.26	748.5	218.486	425
130.779	738.5	219	413
131.3	726.5	219.514	437
131.818	724.5	220.027	413
132.337	695.5	220.541	429
132.858	704.5	221.053	437
133.376	732.5	221.566	427
133.895	709.5	222.08	437
134.413	707.5	222.593	439
134.934	706.5	223.107	465
135.452	704.5	223.62	449
135.97	706.5	224.132	435
136.489	709.5	224.645	445
137.009	697.5	225.159	469
137.527	684.5	225.672	447
138.045	692.5	226.185	443
138.564	681.5	226.696	461
139.084	688.5	227.21	449
139.602	681.5	227.723	471
140.12	683.5	228.236	453
140.638	693.5	228.747	435
141.156	695.5	229.261	475
141.677	691.5	229.774	469
142.195	716.5	230.287	455
142.713	661.5	230.8	455
143.23	703.5	231.311	445
143.748	680.5	231.824	449
144.268	698.5	232.337	441
144.786	672.5	232.848	431
145.304	706.5	233.361	431
145.822	677.5	233.874	465
146.34	674.5	234.387	449
146.857	647.5	234.897	421
147.375	651.5	235.41	443
147.895	671.5	235.923	435
148.413	628.5	236.434	453
148.93	619.5	236.946	445
149.448	629.5	237.459	469
149.965	627.5	237.97	459
150.483	603.5	238.482	449
151	585.5	238.995	443
151.518	615.5	239.506	473
152.035	592.5	240.018	479
152.555	594.5	240.531	453
153.072	593.5	241.041	431
153.59	576.5	241.554	499
154.107	566.5	242.066	471
154.624	580.5	242.576	447
155.142	582.5	243.089	477
155.659	557.5	243.599	447
156.176	561.5	244.111	461
156.693	568.5	244.624	475
157.21	560.5	245.134	463
157.728	571.5	245.646	449
158.245	552.5	246.156	483
158.762	557.5	246.669	503
159.279	560.5	247.181	467
159.796	527.5	247.691	491
160.313	548.5	248.203	469
160.83	529.5	248.713	477
161.347	528.5	249.225	471
161.864	535.5	249.735	449
162.381	530.5	250.247	455
162.897	534.5	250.757	455
163.414	531.5	251.269	455
163.931	529.5	251.779	495
164.448	534.5	252.291	455
164.965	528.5	252.8	465
165.481	533.5	253.312	451
165.998	511.5	253.822	445
166.515	533.5	254.334	477
167.031	504.5	254.843	469
167.548	533.5	255.355	467
168.064	525.5	255.865	455
168.581	537.5	256.376	443
169.097	525.5	256.886	445
169.612	528.5	257.398	459
170.128	522.5	257.907	475
170.645	532.5	258.419	427
171.161	523.5	258.928	469
171.677	513.5	259.44	473
172.194	505.5	259.949	461
172.71	523.5	260.461	443
173.226	519.5	260.97	445
173.741	512.5	261.479	469
174.257	515.5	261.991	451
174.773	524.5	262.5	457
175.289	516.5	263.011	449
175.805	525.5	263.52	441
176.321	525.5	264.029	465
176.837	511.5	264.541	447
177.351	502.5	265.05	431
177.867	517.5	265.561	465
178.383	491.5	266.07	433
178.899	520.5	266.579	423
179.415	501.5	267.09	427
179.929	508.5	267.599	447
180.445	511.5	268.108	427
180.961	501.5	268.619	445
181.477	512.5	269.128	449
181.992	505.5	269.637	457
182.506	514.5	270.148	461
183.022	509.5	270.656	453
183.538	505.5	271.165	443
184.053	499.5	271.676	461
184.567	508.5	272.185	435
185.082	528.5	272.694	433
185.598	506.5	273.204	455
186.114	506.5	273.713	447
186.627	498.5	274.221	445
187.143	510.5	274.73	447
187.658	490.5	275.241	423
188.173	510.5	275.749	441
188.687	504.5	276.258	441
189.202	503.5	276.768	413
189.718	494.5	277.277	445
190.231	519.5	277.785	423
190.746	505.5	278.293	471
191.261	499.5	278.804	457
191.774	506.5	279.312	435
192.29	507.5	279.821	445
192.805	501.5	280.329	429
193.318	497.5	280.837	439
193.833	500.5	281.347	411
194.348	518.5	281.856	445
194.861	502.5	282.364	435
195.376	513.5	282.872	437
195.891	499.5	283.38	455
196.404	509.5	283.89	455
196.919	513.5	284.398	459
197.434	506.5	284.906	445
197.947	512.5	285.414	449
198.462	517.5	285.922	429
198.974	505.5	286.43	451
199.489	503.5	286.94	453
200.004	486.5	287.448	449
200.517	504.5	287.956	453
201.032	501.5	288.464	471
201.544	493.5	288.971	459
202.059	516.5	289.479	479
202.571	519.5	289.987	471
203.086	504.5	290.497	439
203.601	498.5	291.004	469
204.113	501.5	291.512	465
204.628	503.5	292.02	447
205.14	513.5	292.527	449
205.654	503.5	293.035	453
206.167	484.5	293.542	457
206.681	522.5	294.05	465
207.194	516.5	294.557	483
207.708	508.5	295.065	485
208.22	496.5	295.572	481
208.734	503.5	296.08	457
209.247	511.5	296.587	481
209.761	494.5	297.096	491
210.273	515.5	297.604	465
210.787	499.5	298.111	491
211.299	509.5	298.618	479
211.813	516.5	299.126	473
212.325	517.5	299.633	477
212.839	525.5	300.14	493
213.351	513.5	300.647	509
213.863	514.5	301.154	529
214.377	499.5	301.661	545
214.889	514.5	302.168	497
215.403	509.5	302.675	543
215.915	519.5	303.182	577
216.429	502.5	303.689	579
216.941	491.5	304.196	601
217.452	516.5	304.703	591
217.966	518.5	305.208	617
218.478	505.5	305.715	601
218.992	508.5	306.222	609
219.503	514.5	306.729	661
220.015	507.5	307.235	669
220.528	538.5	307.742	659
221.04	509.5	308.249	671
221.551	512.5	308.756	715
222.065	511.5	309.262	691
222.576	502.5	309.769	725
223.09	507.5	310.276	759
223.601	512.5	310.782	775
224.113	501.5	311.289	747
224.626	519.5	311.793	757
225.137	508.5	312.3	787
225.649	514.5	312.806	795
226.162	514.5	313.313	789
226.673	506.5	313.819	787
227.185	511.5	314.325	809
227.696	513.5	314.832	799
228.209	521.5	315.336	811
228.72	506.5	315.842	799
229.231	524.5	316.349	827
229.744	512.5	316.855	839
230.255	512.5	317.361	803
230.766	519.5	317.867	837
231.277	492.5	318.372	773
231.79	509.5	318.878	811
232.301	516.5	319.384	801
232.812	521.5	319.89	785
233.323	526.5	320.396	747
233.836	524.5	320.9	791
234.347	508.5	321.406	765
234.857	520.5	321.912	727
235.368	541.5	322.418	733
235.879	541.5	322.922	731
236.392	549.5	323.428	709
236.902	530.5	323.934	699
237.413	543.5	324.439	677
237.923	559.5	324.943	677
238.434	578.5	325.449	663
238.947	592.5	325.955	689
239.457	597.5	326.46	621
239.968	627.5	326.964	677
240.478	631.5	327.47	639
240.989	627.5	327.975	699
241.499	647.5	328.481	629
242.011	671.5	328.984	635
242.522	724.5	329.49	681
243.032	725.5	329.996	667
243.542	734.5	330.499	693
244.053	777.5	331.005	653
244.563	771.5	331.51	691
245.073	810.5	332.013	695
245.583	831.5	332.519	689
246.096	844.5	333.024	739
246.606	867.5	333.527	727
247.116	861.5	334.033	795
247.626	844.5	334.538	787
248.136	815.5	335.041	807
248.646	783.5	335.546	819
249.156	748.5	336.05	897
249.666	757.5	336.555	915
250.176	731.5	337.06	903
250.686	730.5	337.563	959
251.195	694.5	338.068	983
251.705	710.5	338.571	1043
252.215	720.5	339.076	1051
252.725	669.5	339.581	1113
253.235	677.5	340.084	1103
253.744	646.5	340.589	1131
254.254	681.5	341.092	1085
254.764	654.5	341.597	1045
255.273	663.5	342.1	1055
255.783	631.5	342.604	993
256.293	605.5	343.109	911
256.802	609.5	343.612	885
257.312	578.5	344.117	839
257.821	569.5	344.619	793
258.331	571.5	345.124	727
258.84	541.5	345.627	701
259.35	554.5	346.131	681
259.859	542.5	346.634	655
260.368	545.5	347.139	619
260.878	541.5	347.641	611
261.387	522.5	348.146	603
261.896	556.5	348.648	579
262.405	550.5	349.153	573
262.915	550.5	349.655	535
263.424	529.5	350.159	529
263.933	554.5	350.662	527
264.44	519.5	351.164	521
264.949	552.5	351.668	519
265.458	516.5	352.171	521
265.967	553.5	352.675	521
266.476	534.5	353.177	517
266.985	539.5	353.681	507
267.494	532.5	354.184	519
268.003	529.5	354.686	515
268.512	542.5	355.19	531
269.019	531.5	355.692	497
269.528	513.5	356.196	497
270.037	529.5	356.698	471
270.546	534.5	357.2	475
271.054	532.5	357.704	507
271.563	548.5	358.206	523
272.07	516.5	358.71	487
272.578	532.5	359.212	515
273.087	504.5	359.714	479
273.596	532.5	360.217	511
274.104	509.5	360.719	491
274.611	530.5	361.221	495
275.119	517.5	361.725	499
275.628	518.5	362.227	499
276.136	534.5	362.728	491
276.643	539.5	363.232	513
277.151	513.5	363.734	495
277.66	521.5	364.235	515
278.168	528.5	364.739	493
278.676	512.5	365.24	501
279.183	521.5	365.742	499
279.691	517.5	366.245	473
280.199	532.5	366.747	481
280.705	504.5	367.248	483
281.214	522.5	367.75	489
281.722	502.5	368.253	487
282.23	506.5	368.755	481
282.736	533.5	369.256	489
283.244	529.5	369.757	469
283.752	528.5	370.26	489
284.258	518.5	370.762	495
284.766	502.5	371.263	479
285.274	517.5	371.764	483
285.78	501.5	372.267	485
286.288	532.5	372.768	479
286.796	507.5	373.27	487
287.302	528.5	373.771	491
287.809	529.5	374.272	509
288.317	525.5	374.775	471
288.823	522.5	375.276	483
289.331	513.5	375.777	495
289.839	520.5	376.278	507
290.344	520.5	376.779	467
290.852	530.5	377.28	519
291.357	524.5	377.782	481
291.865	511.5	378.283	513
292.373	497.5	378.784	497
292.878	522.5	379.285	483
293.386	531.5	379.786	479
293.891	530.5	380.286	491
294.399	500.5	380.787	483
294.906	528.5	381.29	471
295.411	506.5	381.79	501
295.919	513.5	382.291	491
296.424	526.5	382.792	519
296.931	525.5	383.292	495
297.437	493.5	383.793	477
297.944	488.5	384.293	487
298.449	533.5	384.794	485
298.956	521.5	385.294	483
299.462	533.5	385.795	475
299.969	511.5	386.295	487
300.474	518.5	386.797	489
300.981	518.5	387.298	461
301.486	534.5	387.798	489
301.993	526.5	388.298	479
302.498	516.5	388.799	501
303.005	518.5	389.299	493
303.51	519.5	389.799	495
304.017	520.5	390.299	527
304.522	529.5	390.799	505
305.029	510.5	391.299	491
305.533	515.5	391.8	463
306.04	500.5	392.3	491
306.545	496.5	392.8	485
307.052	529.5	393.3	479
307.557	512.5	393.8	479
308.061	512.5	394.3	465
308.568	504.5	394.8	483
309.073	526.5	395.299	493
309.579	523.5	395.799	477
310.084	528.5	396.299	497
310.588	543.5	396.799	495
311.095	543.5	397.299	509
311.599	520.5	397.797	501
312.106	527.5	398.296	479
312.61	517.5	398.796	509
313.115	506.5	399.296	529
313.621	517.5	399.795	499
314.125	530.5	400.295	501
314.63	516.5	400.795	531
315.136	531.5	401.294	517
315.64	541.5	401.794	487
316.145	537.5	402.293	513
316.651	533.5	402.793	531
317.155	539.5	403.29	531
317.659	526.5	403.79	521
318.165	536.5	404.289	505
318.669	546.5	404.788	541
319.173	533.5	405.288	509
319.68	532.5	405.787	527
320.184	532.5	406.286	501
320.688	561.5	406.784	525
321.191	541.5	407.283	535
321.697	533.5	407.782	495
322.201	538.5	408.281	501
322.705	516.5	408.781	541
323.211	545.5	409.278	535
323.715	529.5	409.777	531
324.219	522.5	410.276	553
324.722	550.5	410.775	529
325.228	557.5	411.274	563
325.732	550.5	411.771	527
326.236	515.5	412.27	567
326.739	540.5	412.769	561
327.243	539.5	413.268	577
327.749	545.5	413.765	601
328.252	548.5	414.264	561
328.756	545.5	414.762	555
329.259	538.5	415.261	565
329.763	546.5	415.758	543
330.268	530.5	416.257	545
330.772	531.5	416.755	535
331.275	552.5	417.254	521
331.778	551.5	417.751	531
332.282	539.5	418.249	515
332.785	540.5	418.748	485
333.29	553.5	419.245	521
333.794	564.5	419.743	481
334.297	532.5	420.242	497
334.8	528.5	420.738	499
335.303	539.5	421.237	513
335.806	551.5	421.735	495
336.309	547.5	422.232	489
336.813	532.5	422.73	533
337.316	557.5	423.228	511
337.821	508.5	423.725	495
338.324	526.5	424.223	493
338.827	521.5	424.721	521
339.33	543.5	425.218	489
339.833	549.5	425.716	481
340.335	546.5	426.214	487
340.838	526.5	426.71	489
341.341	552.5	427.208	487
341.844	535.5	427.704	475
342.347	543.5	428.203	505
342.85	563.5	428.701	509
343.352	532.5	429.197	489
343.855	540.5	429.695	477
344.358	545.5	430.191	501
344.86	551.5	430.689	487
345.363	529.5	431.185	477
345.866	546.5	431.682	483
346.368	535.5	432.178	495
346.871	556.5	432.676	465
347.373	547.5	433.174	501
347.876	535.5	433.67	485
348.378	548.5	434.168	477
348.881	534.5	434.663	481
349.383	549.5	435.161	501
349.885	540.5	435.657	499
350.388	541.5	436.154	503
350.89	533.5	436.65	483
351.392	552.5	437.148	493
351.895	543.5	437.643	505
352.397	546.5	438.141	485
352.899	537.5	438.636	491
353.401	532.5	439.134	497
353.903	552.5	439.629	491
354.406	547.5	440.125	489
354.906	534.5	440.622	483
355.408	534.5	441.117	459
355.91	532.5	441.615	503
356.412	542.5	442.11	489
356.914	547.5	442.608	481
357.416	529.5	443.103	477
357.918	537.5	443.6	485
358.42	521.5	444.095	501
358.919	543.5	444.59	499
359.421	531.5	445.088	491
359.923	532.5	445.583	479
360.425	551.5	446.08	483
360.927	534.5	446.575	499
361.428	549.5	447.07	485
361.93	554.5	447.567	491
362.43	545.5	448.062	471
362.931	542.5	448.557	511
363.433	558.5	449.054	475
363.935	519.5	449.549	511
364.436	562.5	450.044	471
364.936	574.5	450.541	485
365.437	529.5	451.036	479
365.939	530.5	451.53	485
366.44	529.5	452.027	495
366.94	548.5	452.522	471
367.441	538.5	453.017	489
367.942	540.5	453.513	519
368.444	563.5	454.008	481
368.943	553.5	454.503	471
369.444	532.5	454.999	475
369.946	559.5	455.494	497
370.447	532.5	455.989	487
370.946	550.5	456.483	529
371.447	530.5	456.98	479
371.948	552.5	457.474	481
372.448	541.5	457.969	491
372.949	546.5	458.463	513
373.45	531.5	458.959	515
373.951	570.5	459.454	507
374.45	563.5	459.948	495
374.951	543.5	460.443	501
375.452	556.5	460.939	509
375.951	549.5	461.433	515
376.452	570.5	461.927	533
376.952	558.5	462.422	495
377.451	540.5	462.916	503
377.952	564.5	463.412	533
378.453	575.5	463.906	517
378.952	562.5	464.4	511
379.452	571.5	464.894	505
379.951	558.5	465.388	487
380.452	551.5	465.882	507
380.953	567.5	466.378	501
381.451	551.5	466.872	489
381.952	563.5	467.366	513
382.45	568.5	467.86	501
382.951	548.5	468.354	549
383.451	587.5	468.848	497
383.95	563.5	469.342	499
384.45	565.5	469.838	513
384.949	532.5	470.332	515
385.449	565.5	470.825	489
385.948	573.5	471.319	503
386.448	566.5	471.813	519
386.946	581.5	472.306	519
387.447	549.5	472.8	511
387.947	574.5	473.294	503
388.445	559.5	473.787	515
388.945	559.5	474.281	539
389.444	570.5	474.774	507
389.944	566.5	475.268	527
390.442	567.5	475.761	519
390.942	578.5	476.255	537
391.44	559.5	476.75	501
391.94	580.5	477.244	525
392.438	588.5	477.737	505
392.936	576.5	478.231	513
393.436	560.5	478.724	515
393.934	550.5	479.217	499
394.434	559.5	479.711	511
394.932	568.5	480.204	489
395.432	584.5	480.697	549
395.93	590.5	481.19	511
396.429	570.5	481.683	531
396.927	578.5	482.177	513
397.425	572.5	482.668	529
397.925	598.5	483.161	525
398.422	609.5	483.654	513
398.922	597.5	484.147	519
399.42	622.5	484.64	531
399.917	631.5	485.133	511
400.417	647.5	485.626	517
400.914	643.5	486.119	475
401.414	673.5	486.612	479
401.911	682.5	487.105	497
402.409	696.5	487.597	517
402.908	712.5	488.09	507
403.406	712.5	488.583	557
403.903	700.5	489.076	535
404.403	693.5	489.567	525
404.9	700.5	490.059	555
405.397	702.5	490.552	483
405.897	702.5	491.045	533
406.394	712.5	491.537	527
406.891	718.5	492.03	495
407.39	725.5	492.522	509
407.887	760.5	493.013	509
408.385	819.5	493.506	521
408.884	896.5	493.998	493
409.381	967.5	494.491	527
409.878	1067.5	494.983	509
410.375	1219.5	495.475	525
410.874	1324.5	495.966	517
411.371	1346.5	496.458	513
411.868	1319.5	496.951	519
412.365	1248.5	497.443	493
412.864	1100.5	497.935	509
413.361	983.5	498.425	513
413.857	928.5	498.918	529
414.354	824.5	499.41	535
414.853	730.5	499.902	539
415.35	696.5	500.392	503
415.847	642.5	500.884	525
416.343	644.5	501.376	495
416.84	624.5	501.869	529
417.339	619.5	502.359	519
417.835	608.5	502.851	507
418.332	587.5	503.343	511
418.828	589.5	503.835	535
419.325	603.5	504.325	537
419.821	596.5	504.816	509
420.32	584.5	505.308	513
420.816	596.5	505.798	507
421.313	571.5	506.29	509
421.809	583.5	506.782	515
422.306	590.5	507.272	547
422.802	574.5	507.763	525
423.298	603.5	508.255	525
423.797	578.5	508.745	551
424.293	586.5	509.237	553
424.789	594.5	509.728	523
425.285	588.5	510.218	513
425.782	574.5	510.709	505
426.278	592.5	511.201	517
426.774	611.5	511.691	527
427.27	566.5	512.182	491
427.766	604.5	512.674	489
428.262	575.5	513.163	489
428.758	595.5	513.654	509
429.254	559.5	514.144	513
429.75	568.5	514.635	519
430.246	598.5	515.127	513
430.744	565.5	515.616	493
431.24	579.5	516.107	487
431.736	573.5	516.597	487
432.232	564.5	517.088	503
432.728	563.5	517.577	515
433.223	557.5	518.068	501
433.719	557.5	518.557	501
434.215	571.5	519.049	513
434.711	568.5	519.54	499
435.206	558.5	520.029	473
435.702	556.5	520.52	501
436.198	560.5	521.009	499
436.691	545.5	521.5	523
437.187	544.5	521.989	473
437.682	545.5	522.48	483
438.178	548.5	522.969	503
438.673	553.5	523.46	483
439.169	548.5	523.949	501
439.664	539.5	524.439	497
440.16	531.5	524.928	499
440.655	553.5	525.419	493
441.15	554.5	525.908	487
441.646	548.5	526.397	497
442.141	566.5	526.887	515
442.636	549.5	527.376	473
443.132	561.5	527.867	493
443.625	552.5	528.355	489
444.12	552.5	528.846	501
444.615	564.5	529.335	493
445.11	551.5	529.823	513
445.605	557.5	530.314	475
446.1	548.5	530.802	545
446.596	538.5	531.293	527
447.089	546.5	531.781	507
447.584	550.5	532.27	515
448.079	550.5	532.76	501
448.573	549.5	533.248	489
449.068	547.5	533.739	513
449.563	549.5	534.227	525
450.056	562.5	534.715	495
450.551	568.5	535.206	473
451.046	565.5	535.694	497
451.541	551.5	536.182	481
452.035	545.5	536.672	521
452.528	553.5	537.16	501
453.023	553.5	537.649	497
453.518	577.5	538.139	507
454.012	546.5	538.627	519
454.505	576.5	539.115	513
454.999	557.5	539.603	497
455.494	552.5	540.093	503
455.989	577.5	540.581	507
456.481	549.5	541.069	467
456.976	567.5	541.559	497
457.47	568.5	542.047	499
457.965	559.5	542.535	505
458.457	561.5	543.022	533
458.951	580.5	543.512	513
459.446	589.5	544	509
459.938	586.5	544.488	509
460.432	574.5	544.976	505
460.927	580.5	545.465	509
461.419	580.5	545.953	539
461.913	555.5	546.441	515
462.407	575.5	546.928	525
462.899	586.5	547.416	509
463.394	590.5	547.906	519
463.888	597.5	548.393	569
464.38	588.5	548.881	549
464.874	619.5	549.368	547
465.368	614.5	549.856	553
465.86	608.5	550.343	545
466.354	602.5	550.833	567
466.846	589.5	551.32	553
467.34	600.5	551.807	583
467.834	612.5	552.295	551
468.326	615.5	552.782	513
468.819	590.5	553.269	553
469.311	597.5	553.759	521
469.805	602.5	554.246	523
470.299	584.5	554.733	531
470.79	599.5	555.22	549
471.284	592.5	555.707	503
471.776	603.5	556.195	511
472.27	580.5	556.682	519
472.761	588.5	557.169	517
473.255	601.5	557.656	521
473.746	595.5	558.143	537
474.24	578.5	558.63	513
474.731	575.5	559.119	537
475.225	585.5	559.606	539
475.716	569.5	560.093	541
476.21	576.5	560.58	535
476.701	582.5	561.067	551
477.195	593.5	561.553	543
477.686	578.5	562.04	523
478.179	577.5	562.527	523
478.671	575.5	563.014	543
479.164	584.18	563.501	567
479.655	586.455	563.987	541
480.149	568.495	564.474	545
480.64	602.025	564.961	543
481.133	586.01	565.447	537
481.624	597.43	565.934	557
482.117	567.735	566.421	537
482.608	594.205	566.907	543
483.099	580.625	567.394	523
483.592	576.955	567.88	539
484.083	581.295	568.367	548.804
484.576	585.885	568.853	554.896
485.067	591.21	569.338	580.995
485.558	571.85	569.824	570.283
486.051	594.995	570.31	551.897
486.542	577.44	570.797	577.496
487.033	576.33	571.283	588.004
487.526	583.65	571.769	568.889
488.017	571.335	572.256	620.919
488.509	591.695	572.742	599.41
489	584.46	573.228	625.964
489.491	566.275	573.714	614.62
489.984	581.69	574.201	636.178
490.474	576.27	574.685	658.404
490.965	573.715	575.171	633.43
491.458	584.76	575.657	666.217
491.948	578.61	576.143	655.932
492.439	605.325	576.629	683.532
492.931	581.1	577.115	681.265
493.422	573.805	577.601	680.94
493.912	560.21	578.085	751.473
494.403	567.145	578.571	713.241
494.895	568.525	579.057	716.994
495.386	552.21	579.543	722.878
495.876	571.565	580.029	729.229
496.366	567.09	580.512	727.155
496.859	560.2	580.998	749.137
497.349	584.05	581.484	757.02
497.839	564.3	581.97	778.883
498.329	568.96	582.456	773.699
498.822	569.705	582.939	789.809
499.312	553.36	583.425	811.773
499.802	554.765	583.911	796.19
500.292	551.54	584.396	830.071
500.784	555.49	584.88	794.855
501.274	544.85	585.365	827.424
501.764	550.075	585.851	829.199
502.254	565.66	586.336	833.683
502.744	546.325	586.82	868.054
503.234	541.08	587.305	865.041
503.726	543.76	587.791	859.868
504.216	550.035	588.274	876.448
504.706	558.44	588.76	891.531
505.196	557.74	589.245	893.036
505.686	557.115	589.73	887.783
506.176	554.22	590.214	904.204
506.668	567.12	590.699	905.327
507.157	573.445	591.184	932.192
507.647	578.045	591.668	936.116
508.137	590.45	592.153	951.543
508.626	599.645	592.638	939.516
509.116	603.495	593.121	943.23
509.606	607.94	593.606	953.431
510.095	596.665	594.091	956.343
510.585	567.035	594.574	970.625
511.077	561.2	595.06	996.828
511.566	538.525	595.542	954.975
512.056	533.805	596.028	1002.72
512.545	532.73	596.513	1010.26
513.035	533.82	596.995	1005.97
513.524	523.06	597.48	1018.56
514.013	527.405	597.963	1011.22
514.503	507.485	598.448	1019.58
514.992	519.88	598.933	1035.12
515.481	508.13	599.416	1059.09
515.971	523.665	599.901	1070.93
516.46	519.015	600.383	1081.97
516.949	504.035	600.868	1098.86
517.438	505.08	601.351	1069.51
517.928	520.79	601.836	1100.99
518.417	514.825	602.318	1102.93
518.906	513.545	602.803	1121.43
519.395	509.405	603.288	1124.89
519.884	504.955	603.77	1129.01
520.373	504.58	604.255	1139.78
520.862	506.43	604.737	1135.89
521.351	500.115	605.222	1149.6
521.84	508.985	605.704	1171.76
522.329	496.205	606.189	1178.37
522.818	494.094	606.671	1165.69
523.307	503.295	607.156	1179.68
523.796	492.212	607.638	1165.36
524.285	500.82	608.12	1169.16
524.773	506.22	608.605	1185.2
525.26	503.62	609.087	1176.36
525.749	505.775	609.571	1193.8
526.238	505.785	610.053	1195.89
526.727	504.04	610.538	1215.11
527.215	493.22	611.02	1228.06
527.704	496.496	611.504	1220.61
528.192	497.83	611.986	1257.23
528.681	493.745	612.468	1255.13
529.17	488.473	612.953	1272.69
529.656	484.221	613.435	1270.8
530.145	493.691	613.919	1261.79
530.633	485.7	614.401	1286.33
531.122	479.601	614.883	1321.7
531.376	490.5	614.935	1329
531.869	493.5	615.423	1347
532.363	484.5	615.911	1255
532.856	500.5	616.399	1267
533.35	485.5	616.889	1297
533.842	494.5	617.377	1261
534.337	497.5	617.865	1299
534.831	486.5	618.353	1323
535.324	501.5	618.84	1307
535.818	496.5	619.328	1283
536.31	482.5	619.816	1273
536.805	500.5	620.304	1281
537.297	510.5	620.794	1283
537.791	484.5	621.281	1339
538.283	481.5	621.769	1243
538.777	500.5	622.257	1313
539.269	505.5	622.744	1301
539.764	480.5	623.232	1321
540.256	495.5	623.719	1325
540.75	505.5	624.207	1303
541.242	514.5	624.694	1337
541.736	514.5	625.182	1319
542.228	514.5	625.669	1367
542.722	515.5	626.157	1309
543.214	516.5	626.644	1303
543.707	510.5	627.132	1335
544.199	546.5	627.619	1273
544.691	530.5	628.106	1339
545.185	543.5	628.596	1263
545.677	553.5	629.083	1331
546.17	533.5	629.57	1321
546.662	545.5	630.057	1323
547.156	540.5	630.545	1307
547.648	565.5	631.032	1315
548.139	558.5	631.517	1343
548.633	567.5	632.004	1369
549.124	578.5	632.491	1325
549.618	568.5	632.978	1335
550.109	581.5	633.465	1341
550.601	608.5	633.952	1339
551.094	635.5	634.439	1307
551.586	654.5	634.926	1289
552.077	647.5	635.413	1339
552.571	669.5	635.9	1307
553.062	675.5	636.387	1373
553.554	635.5	636.874	1299
554.047	635.5	637.361	1329
554.538	592.5	637.848	1355
555.029	593.5	638.334	1317
555.523	561.5	638.821	1327
556.014	556.5	639.308	1327
556.505	536.5	639.792	1343
556.998	539.5	640.279	1373
557.489	535.5	640.766	1329
557.981	546.5	641.253	1331
558.474	518.5	641.739	1341
558.965	533.5	642.226	1319
559.456	524.5	642.712	1331
559.947	516.5	643.197	1337
560.44	539.5	643.683	1323
560.931	521.5	644.17	1361
561.422	510.5	644.656	1343
561.914	528.5	645.143	1327
562.405	514.5	645.629	1355
562.896	537.5	646.115	1405
563.387	518.5	646.6	1361
563.878	518.5	647.086	1343
564.371	527.5	647.572	1371
564.861	515.5	648.059	1401
565.352	522.5	648.545	1367
565.843	495.5	649.029	1383
566.335	500.5	649.515	1331
566.826	507.5	650.001	1415
567.317	530.5	650.487	1393
567.807	509.5	650.972	1385
568.298	505.5	651.458	1399
568.79	520.5	651.944	1349
569.281	529.5	652.43	1355
569.771	495.5	652.914	1379
570.262	520.5	653.4	1343
570.752	512.5	653.886	1383
571.242	520.5	654.372	1377
571.733	509.5	654.855	1341
572.225	546.5	655.341	1417
572.716	522.5	655.827	1379
573.206	501.5	656.313	1385
573.696	516.5	656.797	1333
574.186	514.5	657.283	1367
574.677	530.5	657.768	1369
575.167	522.5	658.252	1353
575.657	522.5	658.738	1387
576.149	533.5	659.223	1363
576.639	517.5	659.707	1365
577.129	514.5	660.193	1411
577.619	519.5	660.678	1403
578.109	535.5	661.162	1379
578.599	506.5	661.647	1355
579.089	539.5	662.133	1363
579.579	511.5	662.616	1333
580.069	522.5	663.102	1393
580.559	529.5	663.587	1407
581.049	523.5	664.071	1381
581.539	520.5	664.556	1391
582.028	555.5	665.039	1377
582.518	534.5	665.525	1381
583.008	526.5	666.01	1343
583.498	526.5	666.493	1367
583.987	538.5	666.978	1355
584.477	533.5	667.462	1403
584.967	513.5	667.947	1357
585.456	539.5	668.432	1397
585.946	536.5	668.915	1381
586.436	541.5	669.4	1425
586.925	502.5	669.883	1409
587.415	526.5	670.368	1377
587.904	513.5	670.852	1363
588.394	527.5	671.337	1391
588.883	535.5	671.82	1409
589.372	510.5	672.305	1379
589.862	522.5	672.787	1379
590.351	513.5	673.272	1287
590.841	543.5	673.755	1373
591.33	527.5	674.24	1313
591.819	535.5	674.723	1379
592.308	519.5	675.208	1339
592.798	534.5	675.691	1357
593.287	528.5	676.175	1347
593.774	507.5	676.658	1347
594.263	519.5	677.143	1363
594.752	513.5	677.625	1395
595.241	521.5	678.11	1363
595.73	530.5	678.593	1395
596.219	528.5	679.077	1365
596.708	531.5	679.56	1407
597.198	534.5	680.044	1397
597.684	536.5	680.527	1389
598.173	508.5	681.011	1333
598.662	535.5	681.494	1335
599.151	528.5	681.976	1375
599.64	538.5	682.461	1359
600.129	544.5	682.943	1327
600.618	530.5	683.428	1331
601.104	535.5	683.91	1361
601.593	526.5	684.392	1357
602.082	529.5	684.876	1375
602.571	526.5	685.359	1381
603.059	529.5	685.843	1385
603.546	539.5	686.325	1339
604.035	536.5	686.807	1333
604.523	540.5	687.292	1369
605.012	539.5	687.774	1389
605.498	549.5	688.256	1349
605.987	553.5	688.74	1391
606.475	554.5	689.222	1305
606.964	528.5	689.704	1369
607.452	532.5	690.188	1343
607.939	521.5	690.67	1367
608.427	529.5	691.152	1365
608.915	515.5	691.636	1335
609.402	542.5	692.118	1323
609.89	525.5	692.6	1347
610.378	522.5	693.083	1355
610.867	529.5	693.565	1331
611.353	531.5	694.047	1367
611.841	523.5	694.529	1349
612.329	505.5	695.013	1351
612.815	524.5	695.494	1337
613.303	535.5	695.976	1349
613.792	506.5	696.458	1313
614.278	518.5	696.941	1329
614.766	528.5	697.423	1337
615.254	520.5	697.905	1373
615.74	534.5	698.386	1339
616.228	530.5	698.87	1375
616.716	532.5	699.351	1337
617.201	526.5	699.833	1361
617.689	525.5	700.314	1349
618.177	519.5	700.798	1353
618.663	540.5	701.279	1345
619.151	513.5	701.76	1343
619.637	495.5	702.242	1361
620.124	526.5	702.723	1405
620.612	514.5	703.205	1363
621.098	523.5	703.688	1349
621.586	538.5	704.169	1341
622.071	529.5	704.65	1379
622.559	531.5	705.132	1375
623.046	531.5	705.613	1389
623.532	550.5	706.094	1367
624.02	523.5	706.577	1401
624.505	540.5	707.058	1375
624.993	515.5	707.539	1365
625.478	540.5	708.02	1391
625.966	505.5	708.501	1423
626.453	542.5	708.982	1413
626.938	533.5	709.463	1417
627.426	530.5	709.944	1423
627.911	524.5	710.427	1405
628.398	526.5	710.908	1437
628.884	510.5	711.389	1421
629.371	520.5	711.87	1413
629.856	540.5	712.351	1399
630.343	540.5	712.831	1441
630.828	524.5	713.312	1383
631.316	526.5	713.793	1365
631.801	527.5	714.274	1369
632.288	510.5	714.754	1321
632.773	519.5	715.235	1375
633.258	530.5	715.716	1365
633.745	515.5	716.196	1363
634.23	509.5	716.677	1361
634.717	529.5	717.158	1373
635.202	530.5	717.638	1325
635.689	516.5	718.119	1401
636.174	520.5	718.599	1347
636.661	531.5	719.08	1351
637.145	523.5	719.56	1343
637.63	521.5	720.04	1393
638.117	520.5	720.521	1333
638.602	527.5	721.001	1341
639.089	539.5	721.482	1339
639.573	523.5	721.962	1383
640.058	521.5	722.442	1371
640.545	525.5	722.922	1357
641.029	538.5	723.403	1353
641.514	531.5	723.883	1383
642	528.5	724.363	1339
642.485	527.5	724.843	1347
642.972	533.5	725.323	1357
643.456	504.5	725.804	1389
643.941	521.5	726.284	1393
644.427	535.5	726.764	1377
644.911	537.5	727.244	1389
645.396	546.5	727.722	1341
645.88	529.5	728.202	1413
646.367	542.5	728.682	1363
646.851	545.5	729.162	1387
647.335	545.5	729.641	1347
647.821	527.5	730.121	1389
648.306	533.5	730.601	1381
648.79	536.5	731.081	1385
649.276	547.5	731.559	1359
649.76	530.5	732.039	1397
650.244	552.5	732.518	1413
650.729	533.5	732.998	1375
651.215	528.5	733.478	1289
651.699	533.5	733.958	1365
652.183	546.5	734.435	1385
652.667	539.5	734.915	1433
653.153	524.5	735.394	1411
653.637	556.5	735.874	1427
654.121	541.5	736.354	1401
654.604	542.5	736.831	1379
655.088	529.5	737.311	1415
655.574	539.5	737.79	1407
656.058	556.5	738.27	1417
656.542	539.5	738.749	1429
657.026	564.5	739.226	1403
657.509	541.5	739.706	1445
657.995	539.5	740.185	1427
658.479	552.5	740.664	1379
658.962	553.5	741.142	1395
659.446	544.5	741.621	1425
659.93	544.5	742.1	1397
660.413	560.5	742.58	1449
660.899	549.5	743.057	1409
661.383	540.5	743.536	1415
661.866	566.5	744.015	1439
662.349	534.5	744.492	1427
662.833	546.5	744.971	1439
663.316	529.5	745.45	1411
663.8	541.5	745.927	1421
664.283	545.5	746.406	1429
664.769	553.5	746.885	1451
665.252	540.5	747.364	1455
665.735	547.5	747.841	1415
666.219	525.5	748.32	1435
666.702	563.5	748.799	1485
667.185	537.5	749.276	1495
667.668	543.5	749.755	1481
668.151	548.5	750.232	1479
668.635	551.5	750.71	1483
669.118	559.5	751.189	1485
669.601	532.5	751.666	1479
670.084	536.5	752.145	1441
670.567	557.5	752.623	1461
671.05	557.5	753.1	1445
671.533	524.5	753.579	1423
672.016	544.5	754.055	1475
672.499	545.5	754.534	1437
672.982	546.5	755.013	1481
673.465	529.5	755.489	1461
673.948	540.5	755.968	1463
674.43	538.5	756.444	1439
674.913	525.5	756.923	1457
675.396	544.5	757.399	1497
675.879	546.5	757.877	1487
676.362	523.5	758.354	1517
676.844	551.5	758.832	1477
677.327	527.5	759.31	1481
677.81	539.5	759.787	1471
678.292	534.5	760.265	1497
678.775	529.5	760.741	1473
679.258	539.5	761.22	1463
679.74	531.5	761.696	1477
680.223	512.5	762.174	1477
680.705	514.5	762.65	1457
681.188	548.5	763.128	1461
681.67	553.5	763.604	1457
682.153	543.5	764.083	1449
682.633	545.5	764.559	1475
683.115	531.5	765.037	1469
683.598	539.5	765.513	1449
684.08	545.5	765.989	1469
684.562	539.5	766.467	1449
685.045	535.5	766.943	1437
685.527	511.5	767.42	1429
686.009	546.5	767.896	1477
686.489	542.5	768.374	1435
686.971	546.5	768.85	1461
687.454	534.5	769.326	1499
687.936	521.5	769.804	1443
688.418	514.5	770.279	1485
688.9	570.5	770.757	1481
689.38	541.5	771.233	1455
689.862	537.5	771.709	1457
690.344	535.5	772.186	1473
690.826	550.5	772.662	1501
691.308	541.5	773.139	1447
691.788	536.5	773.615	1439
692.27	553.5	774.091	1469
692.752	534.5	774.568	1455
693.233	540.5	775.044	1503
693.713	566.5	775.519	1483
694.195	541.5	775.997	1477
694.677	537.5	776.472	1429
695.159	560.5	776.947	1431
695.64	544.5	777.425	1455
696.12	550.5	777.9	1471
696.602	523.5	778.376	1465
697.083	542.5	778.853	1431
697.563	532.5	779.328	1429
698.045	562.5	779.803	1463
698.526	548.5	780.279	1471
699.008	528.5	780.756	1463
699.487	529.5	781.231	1455
699.969	531.5	781.706	1475
700.45	531.5	782.183	1457
700.93	546.5	782.658	1483
701.411	558.5	783.134	1443
701.892	547.5	783.609	1495
702.372	569.5	784.086	1459
702.853	574.5	784.561	1497
703.334	583.5	785.036	1453
703.814	594.5	785.511	1445
704.295	603.5	785.986	1441
704.776	624.5	786.462	1479
705.255	636.5	786.937	1435
705.737	628.5	787.412	1439
706.216	660.5	787.887	1473
706.697	698.5	788.364	1465
707.178	727.5	788.839	1425
707.657	786.5	789.313	1441
708.138	850.5	789.788	1361
708.619	958.5	790.263	1453
709.098	1058.5	790.738	1421
709.579	1211.5	791.214	1515
710.058	1430.5	791.689	1439
710.539	1632.5	792.163	1437
711.018	1850.5	792.638	1399
711.499	1967.5	793.113	1437
711.98	1920.5	793.587	1465
712.458	1790.5	794.062	1447
712.939	1549.5	794.536	1427
713.418	1267.5	795.013	1465
713.899	1059.5	795.487	1453
714.377	912.5	795.961	1429
714.858	786.5	796.436	1399
715.337	713.5	796.91	1393
715.817	664.5	797.385	1405
716.296	625.5	797.859	1377
716.777	591.5	798.333	1459
717.255	580.5	798.807	1473
717.736	601.5	799.282	1439
718.214	563.5	799.756	1413
718.695	549.5	800.23	1437
719.173	576.5	800.706	1423
719.654	580.5	801.18	1417
720.132	561.5	801.654	1441
720.613	545.5	802.129	1431
721.091	552.5	802.603	1451
721.569	552.5	803.077	1467
722.05	568.5	803.551	1433
722.528	534.5	804.025	1399
723.008	539.5	804.499	1409
723.486	534.5	804.973	1441
723.967	523.5	805.446	1451
724.445	538.5	805.92	1433
724.923	526.5	806.394	1455
725.403	547.5	806.868	1413
725.881	521.5	807.342	1453
726.361	534.5	807.816	1407
726.839	530.5	808.287	1483
727.317	535.5	808.761	1453
727.797	530.5	809.235	1419
728.275	536.5	809.709	1403
728.753	537.5	810.182	1407
729.233	520.5	810.656	1421
729.711	556.5	811.13	1419
730.189	534.5	811.603	1457
730.669	539.5	812.077	1445
731.147	520.5	812.55	1383
731.625	539.5	813.024	1447
732.104	532.5	813.497	1431
732.582	539.5	813.969	1489
733.06	560.5	814.442	1447
733.54	536.5	814.916	1399
734.017	540.5	815.389	1429
734.495	540.5	815.862	1475
734.975	530.5	816.336	1437
735.452	535.5	816.809	1447
735.93	549.5	817.282	1461
736.407	553.5	817.754	1415
736.887	539.5	818.227	1483
737.364	549.5	818.7	1449
737.842	547.5	819.173	1415
738.319	545.5	819.646	1399
738.799	533.5	820.12	1433
739.276	544.5	820.591	1455
739.754	534.5	821.064	1473
740.231	566.5	821.537	1387
740.71	559.5	822.01	1427
741.188	546.5	822.481	1445
741.665	538.5	822.954	1465
742.142	530.5	823.427	1431
742.619	555.5	823.9	1437
743.098	565.5	824.373	1467
743.576	546.5	824.844	1449
744.053	549.5	825.317	1501
744.53	549.5	825.789	1443
745.007	559.5	826.262	1495
745.484	561.5	826.733	1513
745.963	562.5	827.206	1453
746.44	536.5	827.679	1463
746.917	559.5	828.149	1511
747.394	549.5	828.622	1451
747.871	555.5	829.095	1485
748.348	534.5	829.567	1493
748.825	531.5	830.038	1451
749.302	559.5	830.511	1481
749.781	554.5	830.983	1489
750.258	561.5	831.454	1489
750.734	551.5	831.926	1471
751.211	550.5	832.399	1479
751.688	536.5	832.869	1471
752.165	555.5	833.342	1455
752.641	545.5	833.814	1521
753.118	550.5	834.285	1493
753.595	567.5	834.757	1471
754.071	546.5	835.229	1495
754.548	560.5	835.7	1481
755.024	533.5	836.172	1499
755.501	556.5	836.642	1529
755.977	577.5	837.115	1471
756.454	551.5	837.587	1517
756.93	544.5	838.057	1455
757.409	541.5	838.529	1579
757.885	564.5	838.999	1515
758.362	561.5	839.471	1477
758.838	554.5	839.944	1515
759.314	549.5	840.414	1501
759.791	539.5	840.886	1499
760.265	549.5	841.356	1513
760.741	570.5	841.828	1531
761.218	532.5	842.298	1523
761.694	546.5	842.77	1513
762.17	553.5	843.24	1505
762.646	557.5	843.712	1501
763.122	555.5	844.181	1529
763.599	560.5	844.653	1541
764.075	571.5	845.123	1509
764.551	562.5	845.595	1539
765.027	541.5	846.065	1505
765.503	553.5	846.537	1521
765.979	554.5	847.006	1547
766.455	550.5	847.478	1535
766.931	532.5	847.948	1535
767.407	555.5	848.419	1529
767.88	540.5	848.889	1543
768.356	563.5	849.361	1581
768.832	536.5	849.83	1525
769.308	556.5	850.302	1529
769.784	546.5	850.771	1537
770.26	565.5	851.243	1581
770.735	545.5	851.712	1481
771.211	539.5	852.182	1583
771.685	547.5	852.653	1511
772.16	565.5	853.123	1505
772.636	558.5	853.594	1547
773.112	530.5	854.064	1551
773.587	562.5	854.535	1533
774.063	559.5	855.004	1541
774.536	533.5	855.474	1553
775.012	563.5	855.945	1525
775.487	541.5	856.414	1541
775.963	565.5	856.883	1543
776.438	545.5	857.354	1569
776.912	546.5	857.824	1599
777.387	553.5	858.293	1589
777.863	557.5	858.764	1557
778.338	529.5	859.233	1561
778.811	556.5	859.704	1597
779.287	547.5	860.173	1555
779.762	549.5	860.642	1553
780.237	547.5	861.111	1585
780.71	529.5	861.582	1563
781.185	527.5	862.051	1595
781.661	564.5	862.52	1555
782.136	531.5	862.991	1509
782.609	553.5	863.46	1519
783.084	544.5	863.929	1513
783.559	556.5	864.4	1553
784.032	559.5	864.868	1549
784.507	534.5	865.337	1533
784.982	547.5	865.806	1541
785.455	543.5	866.277	1581
785.93	532.5	866.746	1555
786.405	543.5	867.214	1529
786.878	520.5	867.683	1603
787.353	565.5	868.154	1529
787.828	557.5	868.622	1567
788.301	559.5	869.091	1519
788.775	547.5	869.559	1549
789.25	529.5	870.028	1579
789.723	524.5	870.498	1553
790.198	559.5	870.967	1585
790.672	535.5	871.435	1531
791.145	546.5	871.904	1547
791.62	543.5	872.372	1585
792.092	524.5	872.843	1521
792.567	544.5	873.311	1545
793.041	539.5	873.779	1589
793.514	559.5	874.248	1547
793.989	519.5	874.716	1559
794.461	524.5	875.184	1567
794.935	539.5	875.653	1573
795.408	525.5	876.123	1525
795.882	545.5	876.591	1531
796.357	554.5	877.059	1573
796.829	543.5	877.527	1569
797.304	529.5	877.995	1607
797.776	527.5	878.464	1545
798.25	547.5	878.932	1579
798.722	547.5	879.4	1517
799.197	513.5	879.868	1565
799.669	536.5	880.338	1553
800.143	532.5	880.806	1569
800.615	540.5	881.274	1533
801.089	513.5	881.742	1499
801.562	542.5	882.21	1555
802.036	543.5	882.678	1547
802.508	544.5	883.145	1555
802.982	540.5	883.613	1533
803.454	540.5	884.081	1561
803.928	555.5	884.549	1529
804.4	542.5	885.017	1517
804.872	554.5	885.484	1569
805.346	545.5	885.952	1543
805.818	561.5	886.42	1513
806.292	578.5	886.888	1563
806.763	543.5	887.355	1543
807.237	552.5	887.823	1553
807.709	591.5	888.29	1579
808.181	564.5	888.758	1545
808.655	598.5	889.226	1505
809.126	599.5	889.693	1517
809.6	597.5	890.161	1521
810.072	607.5	890.628	1491
810.543	607.5	891.096	1521
811.017	613.5	891.563	1501
811.489	612.5	892.03	1529
811.96	584.5	892.498	1521
812.434	592.5	892.965	1537
812.905	559.5	893.43	1537
813.377	576.5	893.898	1515
813.85	557.5	894.365	1531
814.322	565.5	894.832	1509
814.793	553.5	895.3	1501
815.267	556.5	895.767	1487
815.738	551.5	896.234	1527
816.209	542.5	896.701	1531
816.683	534.5	897.168	1471
817.154	543.5	897.633	1541
817.625	538.5	898.101	1513
818.099	555.5	898.568	1515
818.57	553.5	899.035	1537
819.041	539.5	899.502	1515
819.512	536.5	899.969	1539
819.986	553.5	900.436	1525
820.457	562.5	900.901	1535
820.928	534.5	901.367	1491
821.399	547.5	901.834	1491
821.872	538.5	902.301	1477
822.343	551.5	902.768	1519
822.814	535.5	903.233	1513
823.285	535.5	903.7	1491
823.756	542.5	904.167	1517
824.229	548.5	904.633	1539
824.7	548.5	905.1	1529
825.171	539.5	905.565	1529
825.642	539.5	906.031	1495
826.113	541.5	906.498	1473
826.585	542.5	906.965	1531
827.056	535.5	907.429	1493
827.527	575.5	907.896	1523
827.998	551.5	908.363	1483
828.468	524.5	908.827	1519
828.939	549.5	909.294	1479
829.412	551.5	909.76	1567
829.882	541.5	910.227	1529
830.353	534.5	910.691	1505
830.824	536.5	911.157	1503
831.294	578.5	911.624	1545
831.765	565.5	912.088	1581
832.235	546.5	912.555	1553
832.706	557.5	913.021	1463
833.178	550.5	913.485	1551
833.649	581.5	913.951	1477
834.119	553.5	914.418	1531
834.59	561.5	914.882	1511
835.06	563.5	915.348	1585
835.53	551.5	915.814	1501
836.001	572.5	916.279	1497
836.471	563.5	916.745	1541
836.941	557.5	917.211	1519
837.412	556.5	917.675	1565
837.882	553.5	918.141	1567
838.352	547.5	918.605	1485
838.822	549.5	919.071	1525
839.292	555.5	919.537	1573
839.763	556.5	920.001	1569
840.233	550.5	920.467	1533
840.703	560.5	920.931	1553
841.173	582.5	921.397	1517
841.643	567.5	921.861	1527
842.113	562.5	922.326	1491
842.583	556.5	922.792	1595
843.053	566.5	923.256	1543
843.523	596.5	923.722	1531
843.993	555.5	924.186	1553
844.463	540.5	924.651	1543
844.932	552.5	925.115	1573
845.402	560.5	925.581	1565
845.872	577.5	926.044	1585
846.342	565.5	926.51	1547
846.812	571.5	926.974	1561
847.281	563.5	927.439	1553
847.751	567.5	927.903	1565
848.221	583.5	928.368	1561
848.689	569.5	928.832	1601
849.158	565.5	929.297	1549
849.628	556.5	929.761	1565
850.097	563.5	930.226	1587
850.567	579.5	930.69	1567
851.037	590.5	931.155	1549
851.506	577.5	931.618	1599
851.976	612.5	932.082	1601
852.445	589.5	932.547	1589
852.913	591.5	933.01	1535
853.382	634.5	933.476	1525
853.851	630.5	933.939	1585
854.321	625.5	934.404	1581
854.79	655.5	934.867	1621
855.26	619.5	935.331	1583
855.727	654.5	935.796	1575
856.196	669.5	936.259	1591
856.665	648.5	936.722	1575
857.135	648.5	937.187	1575
857.604	638.5	937.65	1543
858.071	627.5	938.115	1573
858.54	637.5	938.578	1585
859.009	610.5	939.041	1573
859.478	598.5	939.506	1561
859.946	604.5	939.969	1597
860.415	597.5	940.432	1531
860.884	580.5	940.897	1635
861.353	594.5	941.36	1607
861.82	558.5	941.823	1625
862.289	585.5	942.287	1591
862.758	601.5	942.75	1581
863.227	558.5	943.213	1601
863.693	575.5	943.676	1605
864.162	574.5	944.141	1605
864.631	578.5	944.603	1629
865.098	580.5	945.066	1615
865.567	572.5	945.531	1673
866.036	577.5	945.993	1609
866.504	561.5	946.456	1679
866.971	570.5	946.918	1647
867.44	574.5	947.383	1647
867.908	568.5	947.845	1617
868.375	577.5	948.308	1601
868.844	571.5	948.771	1621
869.312	586.5	949.233	1603
869.779	562.5	949.697	1653
870.247	578.5	950.16	1595
870.714	578.5	950.622	1665
871.182	579.5	951.085	1643
871.651	587.5	951.547	1665
872.117	584.5	952.011	1627
872.586	584.5	952.474	1667
873.054	568.5	952.936	1667
873.521	574.5	953.398	1655
873.989	579.5	953.86	1693
874.455	565.5	954.323	1667
874.924	550.5	954.787	1637
875.39	561.5	955.249	1633
875.858	561.5	955.711	1663
876.327	562.5	956.173	1669
876.793	583.5	956.635	1611
877.261	571.5	957.097	1695
877.727	573.5	957.559	1645
878.195	577.5	958.021	1663
878.661	574.5	958.485	1677
879.13	557.5	958.947	1645
879.596	567.5	959.409	1671
880.064	575.5	959.871	1671
880.53	574.5	960.333	1627
880.998	603.5	960.795	1675
881.464	603.5	961.257	1655
881.932	586.5	961.719	1701
882.398	566.5	962.181	1677
882.865	568.5	962.642	1649
883.331	576.5	963.104	1675
883.799	589.5	963.566	1661
884.265	590.5	964.028	1737
884.733	599.5	964.489	1613
885.199	591.5	964.951	1647
885.666	589.5	965.413	1659
886.132	569.5	965.874	1667
886.598	557.5	966.336	1675
887.066	581.5	966.797	1709
887.531	554.5	967.259	1713
887.999	550.5	967.72	1733
888.465	567.5	968.182	1635
888.93	553.5	968.643	1735
889.398	549.5	969.105	1671
889.863	542.5	969.566	1703
890.331	539.5	970.028	1683
890.796	568.5	970.489	1693
891.262	547.5	970.95	1689
891.729	547.5	971.412	1679
892.195	552.5	971.873	1695
892.66	554.5	972.334	1601
893.127	555.5	972.796	1695
893.593	549.5	973.257	1721
894.058	555.5	973.718	1681
894.525	562.5	974.177	1667
894.991	536.5	974.638	1635
895.456	555.5	975.1	1713
895.923	562.5	975.561	1703
896.388	533.5	976.022	1735
896.854	538.5	976.483	1697
897.321	536.5	976.944	1735
897.786	570.5	977.405	1659
898.251	553.5	977.864	1649
898.716	558.5	978.325	1699
899.183	544.5	978.786	1671
899.648	532.5	979.247	1723
900.113	542.5	979.708	1697
900.58	550.5	980.169	1707
901.045	541.5	980.628	1711
901.51	553.5	981.088	1635
901.975	542.5	981.549	1685
902.44	531.5	982.01	1683
902.907	549.5	982.471	1639
903.372	545.5	982.93	1669
903.836	540.5	983.39	1689
904.301	547.5	983.851	1625
904.768	564.5	984.312	1707
905.233	543.5	984.772	1681
905.698	535.5	985.231	1665
906.162	549.5	985.692	1683
906.627	547.5	986.152	1625
907.092	557.5	986.613	1683
907.558	559.5	987.071	1677
908.023	540.5	987.532	1617
908.487	535.5	987.992	1633
908.952	531.5	988.451	1687
909.417	545.5	988.911	1635
909.881	542.5	989.372	1699
910.346	536.5	989.832	1653
910.812	538.5	990.29	1603
911.276	552.5	990.751	1649
911.741	526.5	991.211	1681
912.205	552.5	991.669	1701
912.67	546.5	992.13	1667
913.134	534.5	992.59	1675
913.598	542.5	993.048	1669
914.063	552.5	993.508	1697
914.527	571.5	993.969	1677
914.991	540.5	994.427	1677
915.456	550.5	994.887	1647
915.922	543.5	995.345	1601
916.386	546.5	995.805	1665
916.85	554.5	996.265	1633
917.314	527.5	996.723	1623
917.778	558.5	997.183	1597
918.242	552.5	997.641	1623
918.706	559.5	998.101	1655
919.17	542.5	998.561	1601
919.634	559.5	999.019	1671
920.098	548.5	999.479	1631
920.562	530.5	999.937	1627
921.026	552.5	921.026	915
921.49	532.5	921.49	931
921.954	561.5	921.954	955
922.418	548.5	922.418	933
922.882	559.5	922.882	929
923.346	560.5	923.346	929
923.81	565.32	923.81	940.424
924.273	563.08	924.273	978.74
924.737	554.555	924.737	971
925.199	571.85	925.199	954.263
925.663	561.46	925.663	977.729
926.126	553.6	926.126	1024.75
926.59	558.005	926.59	1028.9
927.054	547.545	927.054	1005.3
927.517	553.96	927.517	997.452
927.981	525.76	927.981	1022.14
928.444	562.355	928.444	1060.97
928.908	569.04	928.908	1057.81
929.371	566.935	929.371	1102.2
929.835	570.005	929.835	1091.74
930.296	572.26	930.296	1078.4
930.76	577.895	930.76	1098.35
931.223	564.425	931.223	1136.84
931.687	553.84	931.687	1114.6
932.15	559.3	932.15	1129.1
932.613	553.53	932.613	1140.11
933.075	554.08	933.075	1133.05
933.538	536.71	933.538	1161.62
934.001	555.795	934.001	1181.68
934.464	557.625	934.464	1185.79
934.928	565.78	934.928	1191.11
935.391	562.405	935.391	1211.09
935.852	562.63	935.852	1247.78
936.315	561.105	936.315	1249.59
936.778	547.2	936.778	1240.88
937.242	572.395	937.242	1287.35
937.705	553.365	937.705	1305.84
938.166	558.55	938.166	1291
938.629	555.79	938.629	1326.44
939.092	564.35	939.092	1322.72
939.555	563.525	939.555	1364.28
940.016	558.085	940.016	1362.15
940.479	568.92	940.479	1352.66
940.942	553.315	940.942	1368.05
941.404	570.74	941.404	1378.61
941.865	571.555	941.865	1427.89
942.328	559.415	942.328	1421.51
942.791	570.29	942.791	1415.87
943.252	575.72	943.252	1419.95
943.715	571.29	943.715	1445.58
944.177	563.41	944.177	1455.46
944.638	558.12	944.638	1474.51
945.101	554	945.101	1495.76
945.564	571.015	945.564	1513.06
946.024	564.64	946.024	1490.63
946.487	563.485	946.487	1512.36
946.95	564.795	946.95	1539.7
947.41	575.82	947.41	1545.52
947.873	576.235	947.873	1563.97
948.335	562.61	948.335	1579.87
948.796	567.915	948.796	1606.21
949.258	567.31	949.258	1590.64
949.721	563.81	949.721	1607.03
950.181	563.005	950.181	1637.42
950.644	568.59	950.644	1631.05
951.104	573.655	951.104	1637.93
951.566	575.39	951.566	1688.25
952.029	573.8	952.029	1696.11
952.489	568.24	952.489	1662.27
952.951	562.83	952.951	1686.33
953.412	567.38	953.412	1742.65
953.874	582.33	953.874	1720.28
954.336	580.005	954.336	1698.59
954.796	563.515	954.796	1753.09
955.259	575.89	955.259	1754.37
955.719	589.295	955.719	1778.06
956.181	577.815	956.181	1772.38
956.641	577.685	956.641	1814.02
957.103	571.105	957.103	1799.52
957.563	570.86	957.563	1821.84
958.025	591.075	958.025	1842.9
958.485	582.24	958.485	1878.38
958.947	594.255	958.947	1875.18
959.407	574.56	959.407	1883.2
959.869	554.37	959.869	1880.05
960.329	597.61	960.329	1891.91
960.791	574.53	960.791	1908.58
961.251	587.11	961.251	1956.63
961.713	581	961.713	1913.9
962.173	579.04	962.173	1944.81
962.635	586.705	962.635	1985.32
963.094	570.65	963.094	1970.15
963.554	580.79	963.554	1958.5
964.016	574.25	964.016	1984.34
964.476	559.235	964.476	2040.16
964.937	566.995	964.937	2079.22
965.397	573.4	965.397	2025.24
965.859	577.69	965.859	2023.97
966.318	574.12	966.318	2042.04
966.778	569.775	966.778	2062.9
967.24	572.99	967.24	2107.51
967.699	579.175	967.699	2073.19
968.161	582.615	968.161	2096.17
968.62	589.255	968.62	2142.64
969.08	577.05	969.08	2155.84
969.19	572.5	969.19	2161
969.655	573.5	969.655	2147
970.123	573.5	970.123	2147
970.588	582.5	970.588	2171
971.053	563.5	971.053	2145
971.518	576.5	971.518	2159
971.984	576.5	971.984	2169
972.449	561.5	972.449	2129
972.916	576.5	972.916	2227
973.381	573.5	973.381	2125
973.846	561.5	973.846	2109
974.311	548.5	974.311	2155
974.776	565.5	974.776	2137
975.241	557.5	975.241	2129
975.706	563.5	975.706	2123
976.173	576.5	976.173	2139
976.638	576.5	976.638	2073
977.103	572.5	977.103	2165
977.568	569.5	977.568	2163
978.033	578.5	978.033	2139
978.497	568.5	978.497	2179
978.962	574.5	978.962	2115
979.427	593.5	979.427	2131
979.892	547.5	979.892	2183
980.357	581.5	980.357	2107
980.821	587.5	980.821	2129
981.286	583.5	981.286	2123
981.751	594.5	981.751	2119
982.215	590.5	982.215	2153
982.682	591.5	982.682	2159
983.146	591.5	983.146	2109
983.611	587.5	983.611	2125
984.076	572.5	984.076	2137
984.54	578.5	984.54	2077
985.005	560.5	985.005	2113
985.469	578.5	985.469	2087
985.933	565.5	985.933	2091
986.398	563.5	986.398	2105
986.862	555.5	986.862	2153
987.327	558.5	987.327	2097
987.791	557.5	987.791	2109
988.255	550.5	988.255	2015
988.718	561.5	988.718	2127
989.182	559.5	989.182	2033
989.646	548.5	989.646	2067
990.11	550.5	990.11	2083
990.575	530.5	990.575	2121
991.039	553.5	991.039	2097
991.503	534.5	991.503	2079
991.967	549.5	991.967	2057
992.431	550.5	992.431	2115
992.895	549.5	992.895	2091
993.359	556.5	993.359	2145
993.823	558.5	993.823	2073
994.287	561.5	994.287	2057
994.751	537.5	994.751	2069
[truncated: 11 more rows]

## Sheet: Figure 1d
	Phen		sample
3997.36	0.99825	3997.36	0.99888
3995.93	0.99825	3995.93	0.99888
3994.5	0.99825	3994.5	0.99888
3993.07	0.99825	3993.07	0.99888
3991.64	0.99825	3991.64	0.99888
3990.21	0.99825	3990.21	0.99888
3988.78	0.99825	3988.78	0.99888
3987.35	0.99825	3987.35	0.99888
3985.92	0.99825	3985.92	0.99888
3984.49	0.99825	3984.49	0.99888
3983.07	0.99825	3983.07	0.99888
3981.64	0.99825	3981.64	0.99888
3980.21	0.99825	3980.21	0.99888
3978.78	0.99831	3978.78	0.99898
3977.35	0.99836	3977.35	0.99907
3975.92	0.9984	3975.92	0.99915
3974.49	0.99844	3974.49	0.99923
3973.06	0.99847	3973.06	0.99929
3971.63	0.9985	3971.63	0.99935
3970.2	0.99852	3970.2	0.99939
3968.77	0.99854	3968.77	0.99941
3967.34	0.99855	3967.34	0.99942
3965.91	0.99855	3965.91	0.99941
3964.48	0.99855	3964.48	0.99937
3963.05	0.99853	3963.05	0.99928
3961.62	0.99849	3961.62	0.99914
3960.19	0.99843	3960.19	0.99897
3958.76	0.99837	3958.76	0.99878
3957.33	0.99827	3957.33	0.99858
3955.9	0.99814	3955.9	0.99837
3954.47	0.99796	3954.47	0.99817
3953.04	0.99775	3953.04	0.99796
3951.61	0.99753	3951.61	0.99776
3950.18	0.99731	3950.18	0.99759
3948.75	0.99712	3948.75	0.99748
3947.32	0.99696	3947.32	0.99742
3945.89	0.99681	3945.89	0.9974
3944.46	0.99667	3944.46	0.99742
3943.03	0.99653	3943.03	0.99748
3941.6	0.99643	3941.6	0.99758
3940.17	0.99635	3940.17	0.99772
3938.75	0.99629	3938.75	0.9979
3937.32	0.99626	3937.32	0.99812
3935.89	0.99626	3935.89	0.99836
3934.46	0.99631	3934.46	0.99859
3933.03	0.99639	3933.03	0.99881
3931.6	0.99646	3931.6	0.99898
3930.17	0.9965	3930.17	0.99908
3928.74	0.99649	3928.74	0.99911
3927.31	0.99646	3927.31	0.99908
3925.88	0.99639	3925.88	0.99899
3924.45	0.9963	3924.45	0.99885
3923.02	0.9962	3923.02	0.99866
3921.59	0.99613	3921.59	0.99845
3920.16	0.99609	3920.16	0.99823
3918.73	0.99609	3918.73	0.998
3917.3	0.99612	3917.3	0.99777
3915.87	0.99614	3915.87	0.99753
3914.44	0.99612	3914.44	0.9973
3913.01	0.99604	3913.01	0.99704
3911.58	0.99591	3911.58	0.99677
3910.15	0.99578	3910.15	0.99651
3908.72	0.9957	3908.72	0.99631
3907.29	0.99564	3907.29	0.99615
3905.86	0.99556	3905.86	0.99605
3904.43	0.99547	3904.43	0.99599
3903	0.99539	3903	0.99598
3901.57	0.99533	3901.57	0.99603
3900.14	0.99526	3900.14	0.99611
3898.71	0.99516	3898.71	0.99623
3897.28	0.99503	3897.28	0.99636
3895.86	0.99487	3895.86	0.99649
3894.43	0.99469	3894.43	0.9966
3893	0.9945	3893	0.99668
3891.57	0.99436	3891.57	0.99674
3890.14	0.99429	3890.14	0.99679
3888.71	0.99433	3888.71	0.99684
3887.28	0.99446	3887.28	0.99689
3885.85	0.99464	3885.85	0.99692
3884.42	0.99482	3884.42	0.99691
3882.99	0.99497	3882.99	0.99686
3881.56	0.99508	3881.56	0.99678
3880.13	0.99517	3880.13	0.9967
3878.7	0.99525	3878.7	0.99662
3877.27	0.9953	3877.27	0.99656
3875.84	0.99532	3875.84	0.99651
3874.41	0.99532	3874.41	0.99648
3872.98	0.99532	3872.98	0.99649
3871.55	0.9954	3871.55	0.99656
3870.12	0.99558	3870.12	0.99673
3868.69	0.99581	3868.69	0.99695
3867.26	0.99596	3867.26	0.99717
3865.83	0.99597	3865.83	0.99736
3864.4	0.99587	3864.4	0.99752
3862.97	0.99572	3862.97	0.99765
3861.54	0.99557	3861.54	0.99776
3860.11	0.99544	3860.11	0.99785
3858.68	0.99537	3858.68	0.99793
3857.25	0.99538	3857.25	0.99801
3855.82	0.99547	3855.82	0.99809
3854.39	0.99561	3854.39	0.99817
3852.96	0.99575	3852.96	0.99823
3851.54	0.99581	3851.54	0.99827
3850.11	0.9958	3850.11	0.99828
3848.68	0.99574	3848.68	0.99827
3847.25	0.99565	3847.25	0.99825
3845.82	0.99553	3845.82	0.99822
3844.39	0.99538	3844.39	0.99816
3842.96	0.99522	3842.96	0.99808
3841.53	0.99508	3841.53	0.99801
3840.1	0.99506	3840.1	0.99797
3838.67	0.99521	3838.67	0.99799
3837.24	0.99548	3837.24	0.99807
3835.81	0.99574	3835.81	0.99814
3834.38	0.99587	3834.38	0.99816
3832.95	0.99587	3832.95	0.99812
3831.52	0.99581	3831.52	0.99805
3830.09	0.99575	3830.09	0.99797
3828.66	0.99572	3828.66	0.99789
3827.23	0.99573	3827.23	0.99781
3825.8	0.99581	3825.8	0.99775
3824.37	0.99598	3824.37	0.99772
3822.94	0.9962	3822.94	0.99772
3821.51	0.99643	3821.51	0.99772
3820.08	0.99664	3820.08	0.99771
3818.65	0.99681	3818.65	0.99772
3817.22	0.99694	3817.22	0.99772
3815.79	0.99701	3815.79	0.9977
3814.36	0.99704	3814.36	0.99766
3812.93	0.99703	3812.93	0.99761
3811.5	0.997	3811.5	0.99756
3810.07	0.99695	3810.07	0.99751
3808.65	0.9969	3808.65	0.99747
3807.22	0.99688	3807.22	0.99746
3805.79	0.9969	3805.79	0.99749
3804.36	0.99695	3804.36	0.99756
3802.93	0.99699	3802.93	0.99765
3801.5	0.997	3801.5	0.99775
3800.07	0.99697	3800.07	0.99783
3798.64	0.99693	3798.64	0.99788
3797.21	0.99687	3797.21	0.9979
3795.78	0.99679	3795.78	0.99789
3794.35	0.99671	3794.35	0.99789
3792.92	0.99665	3792.92	0.99789
3791.49	0.99662	3791.49	0.9979
3790.06	0.99662	3790.06	0.9979
3788.63	0.99665	3788.63	0.99788
3787.2	0.9967	3787.2	0.99784
3785.77	0.99678	3785.77	0.9978
3784.34	0.99684	3784.34	0.99775
3782.91	0.99685	3782.91	0.99768
3781.48	0.99678	3781.48	0.99758
3780.05	0.99665	3780.05	0.99745
3778.62	0.99651	3778.62	0.99731
3777.19	0.99639	3777.19	0.99715
3775.76	0.9963	3775.76	0.99698
3774.33	0.99624	3774.33	0.99681
3772.9	0.99618	3772.9	0.99664
3771.47	0.99613	3771.47	0.99648
3770.04	0.99613	3770.04	0.99634
3768.61	0.99622	3768.61	0.99624
3767.18	0.99637	3767.18	0.99617
3765.75	0.99651	3765.75	0.99611
3764.33	0.9966	3764.33	0.99603
3762.9	0.99667	3762.9	0.99597
3761.47	0.99673	3761.47	0.99592
3760.04	0.99678	3760.04	0.99587
3758.61	0.99677	3758.61	0.99578
3757.18	0.9967	3757.18	0.99564
3755.75	0.99663	3755.75	0.9955
3754.32	0.99661	3754.32	0.9954
3752.89	0.99666	3752.89	0.99538
3751.46	0.99675	3751.46	0.99545
3750.03	0.99683	3750.03	0.99558
3748.6	0.99685	3748.6	0.99572
3747.17	0.9968	3747.17	0.99586
3745.74	0.99671	3745.74	0.99597
3744.31	0.99664	3744.31	0.99607
3742.88	0.99662	3742.88	0.99616
3741.45	0.99663	3741.45	0.99625
3740.02	0.99666	3740.02	0.99635
3738.59	0.9967	3738.59	0.99645
3737.16	0.99678	3737.16	0.99656
3735.73	0.99689	3735.73	0.9967
3734.3	0.99702	3734.3	0.99683
3732.87	0.99711	3732.87	0.99694
3731.44	0.99715	3731.44	0.99702
3730.01	0.99722	3730.01	0.99709
3728.58	0.99738	3728.58	0.99718
3727.15	0.9976	3727.15	0.99729
3725.72	0.99778	3725.72	0.99735
3724.29	0.99787	3724.29	0.99737
3722.86	0.9979	3722.86	0.99737
3721.44	0.99798	3721.44	0.9974
3720.01	0.99814	3720.01	0.99751
3718.58	0.99837	3718.58	0.99768
3717.15	0.9986	3717.15	0.99788
3715.72	0.99876	3715.72	0.99805
3714.29	0.99884	3714.29	0.99817
3712.86	0.99888	3712.86	0.99824
3711.43	0.99893	3711.43	0.99828
3710	0.99901	3710	0.9983
3708.57	0.99914	3708.57	0.99832
3707.14	0.99931	3707.14	0.99835
3705.71	0.99947	3705.71	0.99842
3704.28	0.99957	3704.28	0.99851
3702.85	0.99957	3702.85	0.99861
3701.42	0.99946	3701.42	0.99869
3699.99	0.99927	3699.99	0.99875
3698.56	0.99907	3698.56	0.9988
3697.13	0.9989	3697.13	0.99885
3695.7	0.99878	3695.7	0.99893
3694.27	0.9987	3694.27	0.99902
3692.84	0.99863	3692.84	0.99912
3691.41	0.99852	3691.41	0.99919
3689.98	0.99835	3689.98	0.99922
3688.55	0.99816	3688.55	0.9992
3687.12	0.998	3687.12	0.99916
3685.69	0.99789	3685.69	0.9991
3684.26	0.99777	3684.26	0.999
3682.83	0.99762	3682.83	0.99885
3681.4	0.99745	3681.4	0.99866
3679.97	0.99727	3679.97	0.99842
3678.54	0.99713	3678.54	0.99818
3677.12	0.99706	3677.12	0.99794
3675.69	0.99707	3675.69	0.99774
3674.26	0.99716	3674.26	0.9976
3672.83	0.99729	3672.83	0.99753
3671.4	0.99739	3671.4	0.9975
3669.97	0.99742	3669.97	0.99747
3668.54	0.99743	3668.54	0.99743
3667.11	0.9975	3667.11	0.99741
3665.68	0.99766	3665.68	0.99747
3664.25	0.99786	3664.25	0.99759
3662.82	0.99804	3662.82	0.99776
3661.39	0.99818	3661.39	0.99793
3659.96	0.99829	3659.96	0.99812
3658.53	0.99837	3658.53	0.9983
3657.1	0.9984	3657.1	0.99846
3655.67	0.99838	3655.67	0.99858
3654.24	0.99834	3654.24	0.99867
3652.81	0.99831	3652.81	0.99872
3651.38	0.99825	3651.38	0.99873
3649.95	0.99814	3649.95	0.99871
3648.52	0.99802	3648.52	0.99866
3647.09	0.99792	3647.09	0.99861
3645.66	0.99788	3645.66	0.99856
3644.23	0.99788	3644.23	0.99852
3642.8	0.99785	3642.8	0.99845
3641.37	0.99775	3641.37	0.99834
3639.94	0.99762	3639.94	0.9982
3638.51	0.99749	3638.51	0.99804
3637.08	0.9974	3637.08	0.99789
3635.65	0.99739	3635.65	0.99777
3634.23	0.99744	3634.23	0.99772
3632.8	0.99749	3632.8	0.99771
3631.37	0.99746	3631.37	0.99771
3629.94	0.9973	3629.94	0.99768
3628.51	0.99705	3628.51	0.9976
3627.08	0.99676	3627.08	0.99747
3625.65	0.99649	3625.65	0.99731
3624.22	0.99625	3624.22	0.99714
3622.79	0.99602	3622.79	0.99693
3621.36	0.99576	3621.36	0.99669
3619.93	0.99549	3619.93	0.9964
3618.5	0.99522	3618.5	0.99609
3617.07	0.99495	3617.07	0.99575
3615.64	0.9947	3615.64	0.9954
3614.21	0.99447	3614.21	0.99503
3612.78	0.99424	3612.78	0.99465
3611.35	0.99398	3611.35	0.99425
3609.92	0.99361	3609.92	0.99378
3608.49	0.99312	3608.49	0.99327
3607.06	0.99258	3607.06	0.99272
3605.63	0.99208	3605.63	0.9922
3604.2	0.99167	3604.2	0.99172
3602.77	0.99128	3602.77	0.99132
3601.34	0.99082	3601.34	0.99096
3599.91	0.99023	3599.91	0.99062
3598.48	0.98953	3598.48	0.99031
3597.05	0.98877	3597.05	0.99003
3595.62	0.98798	3595.62	0.98978
3594.19	0.98716	3594.19	0.98954
3592.76	0.98631	3592.76	0.98928
3591.34	0.9854	3591.34	0.98896
3589.91	0.9844	3589.91	0.98859
3588.48	0.9833	3588.48	0.98815
3587.05	0.98214	3587.05	0.98768
3585.62	0.98099	3585.62	0.98722
3584.19	0.97987	3584.19	0.98678
3582.76	0.97873	3582.76	0.98638
3581.33	0.97751	3581.33	0.98598
3579.9	0.97616	3579.9	0.98554
3578.47	0.97469	3578.47	0.98507
3577.04	0.97312	3577.04	0.98455
3575.61	0.97147	3575.61	0.98402
3574.18	0.96976	3574.18	0.98349
3572.75	0.96802	3572.75	0.98299
3571.32	0.96629	3571.32	0.98253
3569.89	0.96451	3569.89	0.98215
3568.46	0.96264	3568.46	0.98184
3567.03	0.96066	3567.03	0.98158
3565.6	0.95858	3565.6	0.98137
3564.17	0.95646	3564.17	0.98121
3562.74	0.95434	3562.74	0.98109
3561.31	0.95219	3561.31	0.98101
3559.88	0.95	3559.88	0.98094
3558.45	0.94774	3558.45	0.98088
3557.02	0.94541	3557.02	0.9808
3555.59	0.94304	3555.59	0.98072
3554.16	0.94066	3554.16	0.98065
3552.73	0.9383	3552.73	0.98062
3551.3	0.93595	3551.3	0.98064
3549.87	0.93357	3549.87	0.98068
3548.44	0.93111	3548.44	0.9807
3547.02	0.92855	3547.02	0.98066
3545.59	0.92592	3545.59	0.98056
3544.16	0.92327	3544.16	0.98042
3542.73	0.92062	3542.73	0.98025
3541.3	0.91796	3541.3	0.98008
3539.87	0.91529	3539.87	0.97993
3538.44	0.91262	3538.44	0.9798
3537.01	0.90994	3537.01	0.97968
3535.58	0.90725	3535.58	0.97956
3534.15	0.90454	3534.15	0.97944
3532.72	0.90182	3532.72	0.9793
3531.29	0.89912	3531.29	0.97915
3529.86	0.89645	3529.86	0.97903
3528.43	0.89382	3528.43	0.97895
3527	0.89121	3527	0.97889
3525.57	0.8886	3525.57	0.97884
3524.14	0.88599	3524.14	0.97876
3522.71	0.88341	3522.71	0.97864
3521.28	0.88089	3521.28	0.97849
3519.85	0.87844	3519.85	0.97836
3518.42	0.87605	3518.42	0.97824
3516.99	0.8737	3516.99	0.97813
3515.56	0.8714	3515.56	0.97802
3514.13	0.86915	3514.13	0.97789
3512.7	0.86697	3512.7	0.97775
3511.27	0.86486	3511.27	0.97761
3509.84	0.86279	3509.84	0.97747
3508.41	0.86078	3508.41	0.97734
3506.98	0.85883	3506.98	0.9772
3505.55	0.85692	3505.55	0.97707
3504.13	0.85506	3504.13	0.97692
3502.7	0.85323	3502.7	0.97676
3501.27	0.85145	3501.27	0.97658
3499.84	0.84971	3499.84	0.97637
3498.41	0.84803	3498.41	0.97615
3496.98	0.8464	3496.98	0.97592
3495.55	0.84483	3495.55	0.97571
3494.12	0.84332	3494.12	0.9755
3492.69	0.84184	3492.69	0.97529
3491.26	0.8404	3491.26	0.97506
3489.83	0.839	3489.83	0.97479
3488.4	0.83763	3488.4	0.97451
3486.97	0.83631	3486.97	0.97423
3485.54	0.83505	3485.54	0.97399
3484.11	0.83383	3484.11	0.97381
3482.68	0.83266	3482.68	0.97366
3481.25	0.83152	3481.25	0.97355
3479.82	0.83042	3479.82	0.97345
3478.39	0.82936	3478.39	0.97335
3476.96	0.82832	3476.96	0.97326
3475.53	0.82731	3475.53	0.97316
3474.1	0.82631	3474.1	0.97305
3472.67	0.82531	3472.67	0.97294
3471.24	0.82432	3471.24	0.97282
3469.81	0.82332	3469.81	0.9727
3468.38	0.8223	3468.38	0.97256
3466.95	0.82126	3466.95	0.97239
3465.52	0.8202	3465.52	0.97221
3464.09	0.81912	3464.09	0.97202
3462.66	0.81802	3462.66	0.97185
3461.23	0.81686	3461.23	0.9717
3459.81	0.81565	3459.81	0.97154
3458.38	0.81437	3458.38	0.97136
3456.95	0.81303	3456.95	0.97113
3455.52	0.81161	3455.52	0.97088
3454.09	0.81014	3454.09	0.97063
3452.66	0.80862	3452.66	0.97043
3451.23	0.80706	3451.23	0.9703
3449.8	0.80545	3449.8	0.97024
3448.37	0.80377	3448.37	0.9702
3446.94	0.802	3446.94	0.97018
3445.51	0.80015	3445.51	0.97017
3444.08	0.79822	3444.08	0.97017
3442.65	0.79619	3442.65	0.97019
3441.22	0.79406	3441.22	0.97022
3439.79	0.79181	3439.79	0.97024
3438.36	0.78944	3438.36	0.97024
3436.93	0.78696	3436.93	0.97023
3435.5	0.78436	3435.5	0.97023
3434.07	0.78164	3434.07	0.97022
3432.64	0.77879	3432.64	0.97022
3431.21	0.77581	3431.21	0.97022
3429.78	0.77272	3429.78	0.97025
3428.35	0.76952	3428.35	0.9703
3426.92	0.7662	3426.92	0.97036
3425.49	0.76278	3425.49	0.97043
3424.06	0.75927	3424.06	0.97051
3422.63	0.75568	3422.63	0.9706
3421.2	0.75201	3421.2	0.9707
3419.77	0.74829	3419.77	0.97083
3418.34	0.74453	3418.34	0.97102
3416.92	0.74075	3416.92	0.97129
3415.49	0.73698	3415.49	0.97162
3414.06	0.7332	3414.06	0.972
3412.63	0.72943	3412.63	0.97241
3411.2	0.72567	3411.2	0.97282
3409.77	0.72194	3409.77	0.97322
3408.34	0.71825	3408.34	0.97363
3406.91	0.71464	3406.91	0.97404
3405.48	0.71111	3405.48	0.97446
3404.05	0.70768	3404.05	0.97488
3402.62	0.70436	3402.62	0.97528
3401.19	0.70117	3401.19	0.97566
3399.76	0.69811	3399.76	0.976
3398.33	0.69521	3398.33	0.97631
3396.9	0.6925	3396.9	0.97661
3395.47	0.69	3395.47	0.9769
3394.04	0.68772	3394.04	0.97718
3392.61	0.68567	3392.61	0.97745
3391.18	0.68386	3391.18	0.9777
3389.75	0.68228	3389.75	0.97793
3388.32	0.68093	3388.32	0.97814
3386.89	0.67983	3386.89	0.97834
3385.46	0.679	3385.46	0.97859
3384.03	0.67848	3384.03	0.97892
3382.6	0.67825	3382.6	0.97932
3381.17	0.6783	3381.17	0.97976
3379.74	0.67858	3379.74	0.98019
3378.31	0.67908	3378.31	0.98062
3376.88	0.6798	3376.88	0.98105
3375.45	0.68075	3375.45	0.98151
3374.02	0.68192	3374.02	0.982
3372.6	0.68329	3372.6	0.9825
3371.17	0.68483	3371.17	0.98298
3369.74	0.68651	3369.74	0.98342
3368.31	0.68835	3368.31	0.98383
3366.88	0.69034	3366.88	0.98424
3365.45	0.69247	3365.45	0.98466
3364.02	0.69474	3364.02	0.98508
3362.59	0.69712	3362.59	0.9855
3361.16	0.69961	3361.16	0.98591
3359.73	0.70219	3359.73	0.98631
3358.3	0.70484	3358.3	0.98671
3356.87	0.70757	3356.87	0.98711
3355.44	0.71036	3355.44	0.98753
3354.01	0.71324	3354.01	0.988
3352.58	0.7162	3352.58	0.98851
3351.15	0.71924	3351.15	0.98908
3349.72	0.72234	3349.72	0.98966
3348.29	0.72547	3348.29	0.99023
3346.86	0.7286	3346.86	0.99076
3345.43	0.73173	3345.43	0.99126
3344	0.73486	3344	0.99174
3342.57	0.738	3342.57	0.99222
3341.14	0.74115	3341.14	0.99269
3339.71	0.7443	3339.71	0.99316
3338.28	0.74743	3338.28	0.9936
3336.85	0.75055	3336.85	0.994
3335.42	0.75366	3335.42	0.99438
3333.99	0.75678	3333.99	0.99475
3332.56	0.75989	3332.56	0.9951
3331.13	0.76298	3331.13	0.99543
3329.71	0.76604	3329.71	0.99573
3328.28	0.76907	3328.28	0.99599
3326.85	0.77206	3326.85	0.99623
3325.42	0.77504	3325.42	0.99646
3323.99	0.77798	3323.99	0.99668
3322.56	0.7809	3322.56	0.99689
3321.13	0.7838	3321.13	0.99712
3319.7	0.78665	3319.7	0.99736
3318.27	0.78945	3318.27	0.99757
3316.84	0.79218	3316.84	0.99773
3315.41	0.79485	3315.41	0.99783
3313.98	0.79745	3313.98	0.99786
3312.55	0.79998	3312.55	0.99782
3311.12	0.80245	3311.12	0.99774
3309.69	0.80486	3309.69	0.99763
3308.26	0.80722	3308.26	0.99748
3306.83	0.80952	3306.83	0.99729
3305.4	0.81174	3305.4	0.99701
3303.97	0.81388	3303.97	0.99661
3302.54	0.81595	3302.54	0.99607
3301.11	0.81795	3301.11	0.99537
3299.68	0.81987	3299.68	0.9945
3298.25	0.82172	3298.25	0.99343
3296.82	0.82351	3296.82	0.99212
3295.39	0.82522	3295.39	0.99055
3293.96	0.82686	3293.96	0.98869
3292.53	0.82843	3292.53	0.98652
3291.1	0.82991	3291.1	0.98402
3289.67	0.83131	3289.67	0.98114
3288.24	0.83262	3288.24	0.97786
3286.81	0.83383	3286.81	0.9741
3285.39	0.83496	3285.39	0.96973
3283.96	0.836	3283.96	0.96462
3282.53	0.83696	3282.53	0.95865
3281.1	0.83785	3281.1	0.95177
3279.67	0.83867	3279.67	0.94403
3278.24	0.83942	3278.24	0.93557
3276.81	0.84011	3276.81	0.92655
3275.38	0.84076	3275.38	0.91714
3273.95	0.84138	3273.95	0.90752
3272.52	0.84197	3272.52	0.89777
3271.09	0.84254	3271.09	0.88799
3269.66	0.84311	3269.66	0.87822
3268.23	0.84368	3268.23	0.86847
3266.8	0.84426	3266.8	0.85874
3265.37	0.84488	3265.37	0.84906
3263.94	0.84553	3263.94	0.83955
3262.51	0.84624	3262.51	0.83047
3261.08	0.847	3261.08	0.82212
3259.65	0.84782	3259.65	0.81477
3258.22	0.84869	3258.22	0.80859
3256.79	0.84961	3256.79	0.80353
3255.36	0.85058	3255.36	0.7994
3253.93	0.85161	3253.93	0.79586
3252.5	0.8527	3252.5	0.79248
3251.07	0.85386	3251.07	0.78885
3249.64	0.85508	3249.64	0.78466
3248.21	0.85635	3248.21	0.77975
3246.78	0.85766	3246.78	0.77412
3245.35	0.85902	3245.35	0.7679
3243.92	0.86041	3243.92	0.76127
3242.5	0.86184	3242.5	0.75441
3241.07	0.8633	3241.07	0.74747
3239.64	0.86477	3239.64	0.74055
3238.21	0.86626	3238.21	0.73363
3236.78	0.86776	3236.78	0.7266
3235.35	0.86926	3235.35	0.71931
3233.92	0.87077	3233.92	0.71166
3232.49	0.87227	3232.49	0.70368
3231.06	0.87378	3231.06	0.69557
3229.63	0.87529	3229.63	0.6877
3228.2	0.87679	3228.2	0.68055
3226.77	0.87828	3226.77	0.67455
3225.34	0.87976	3225.34	0.66996
3223.91	0.88122	3223.91	0.66673
3222.48	0.88268	3222.48	0.66458
3221.05	0.88414	3221.05	0.66313
3219.62	0.8856	3219.62	0.662
3218.19	0.88705	3218.19	0.66094
3216.76	0.8885	3216.76	0.65988
3215.33	0.88995	3215.33	0.65887
3213.9	0.89139	3213.9	0.65806
3212.47	0.89282	3212.47	0.65764
3211.04	0.89426	3211.04	0.65777
3209.61	0.89569	3209.61	0.6586
3208.18	0.89713	3208.18	0.66022
3206.75	0.89857	3206.75	0.66267
3205.32	0.90001	3205.32	0.66588
3203.89	0.90144	3203.89	0.66968
3202.46	0.90288	3202.46	0.67387
3201.03	0.90431	3201.03	0.67827
3199.61	0.90573	3199.61	0.68279
3198.18	0.90715	3198.18	0.68742
3196.75	0.90857	3196.75	0.69226
3195.32	0.90999	3195.32	0.69743
3193.89	0.91142	3193.89	0.70306
3192.46	0.91285	3192.46	0.70923
3191.03	0.91428	3191.03	0.71589
3189.6	0.91571	3189.6	0.72288
3188.17	0.91715	3188.17	0.72998
3186.74	0.9186	3186.74	0.73693
3185.31	0.92005	3185.31	0.74349
3183.88	0.92149	3183.88	0.74945
3182.45	0.92293	3182.45	0.75468
3181.02	0.92435	3181.02	0.75913
3179.59	0.92574	3179.59	0.76285
3178.16	0.92711	3178.16	0.76591
3176.73	0.92844	3176.73	0.76844
3175.3	0.92974	3175.3	0.77062
3173.87	0.931	3173.87	0.77264
3172.44	0.93222	3172.44	0.77465
3171.01	0.9334	3171.01	0.77676
3169.58	0.93454	3169.58	0.77895
3168.15	0.93563	3168.15	0.78118
3166.72	0.93668	3166.72	0.78343
3165.29	0.93768	3165.29	0.78574
3163.86	0.93865	3163.86	0.78818
3162.43	0.93959	3162.43	0.79088
3161	0.9405	3161	0.79398
3159.57	0.9414	3159.57	0.79761
3158.14	0.94227	3158.14	0.8019
3156.71	0.94313	3156.71	0.80688
3155.29	0.94399	3155.29	0.81249
3153.86	0.94486	3153.86	0.81848
3152.43	0.94572	3152.43	0.82449
3151	0.94658	3151	0.83012
3149.57	0.94744	3149.57	0.83513
3148.14	0.94828	3148.14	0.83946
3146.71	0.94911	3146.71	0.84322
3145.28	0.94993	3145.28	0.84652
3143.85	0.95073	3143.85	0.84938
3142.42	0.95154	3142.42	0.85176
3140.99	0.95234	3140.99	0.85357
3139.56	0.95314	3139.56	0.85474
3138.13	0.95394	3138.13	0.85531
3136.7	0.95474	3136.7	0.85537
3135.27	0.95553	3135.27	0.85516
3133.84	0.9563	3133.84	0.85494
3132.41	0.95705	3132.41	0.85494
3130.98	0.95777	3130.98	0.85532
3129.55	0.95847	3129.55	0.85607
3128.12	0.95914	3128.12	0.85718
3126.69	0.95979	3126.69	0.85871
3125.26	0.96042	3125.26	0.86083
3123.83	0.96105	3123.83	0.86357
3122.4	0.96167	3122.4	0.8666
3120.97	0.96229	3120.97	0.86924
3119.54	0.96292	3119.54	0.8708
3118.11	0.96354	3118.11	0.87081
3116.68	0.96417	3116.68	0.86916
3115.25	0.96479	3115.25	0.86593
3113.82	0.96542	3113.82	0.86134
3112.4	0.96605	3112.4	0.85567
3110.97	0.96669	3110.97	0.8492
3109.54	0.96734	3109.54	0.84226
3108.11	0.96803	3108.11	0.83522
3106.68	0.96874	3106.68	0.82851
3105.25	0.96951	3105.25	0.82264
3103.82	0.97031	3103.82	0.81816
3102.39	0.97114	3102.39	0.81555
3100.96	0.97194	3100.96	0.8152
3099.53	0.97263	3099.53	0.81728
3098.1	0.97315	3098.1	0.82178
3096.67	0.97347	3096.67	0.82844
3095.24	0.97362	3095.24	0.83684
3093.81	0.97363	3093.81	0.84642
3092.38	0.97353	3092.38	0.85663
3090.95	0.9733	3090.95	0.86685
3089.52	0.97287	3089.52	0.87634
3088.09	0.97217	3088.09	0.88439
3086.66	0.97114	3086.66	0.89058
3085.23	0.96974	3085.23	0.89492
3083.8	0.96799	3083.8	0.89771
3082.37	0.96592	3082.37	0.89925
3080.94	0.96359	3080.94	0.89968
3079.51	0.96104	3079.51	0.89912
3078.08	0.95827	3078.08	0.89773
3076.65	0.95524	3076.65	0.89584
3075.22	0.95192	3075.22	0.8938
3073.79	0.94835	3073.79	0.89188
3072.36	0.9446	3072.36	0.89002
3070.93	0.9408	3070.93	0.88775
3069.5	0.93704	3069.5	0.88429
3068.08	0.93337	3068.08	0.87885
3066.65	0.92988	3066.65	0.87105
3065.22	0.92666	3065.22	0.86104
3063.79	0.92383	3063.79	0.84942
3062.36	0.92154	3062.36	0.83688
3060.93	0.91991	3060.93	0.82386
3059.5	0.91903	3059.5	0.81041
3058.07	0.91889	3058.07	0.79634
3056.64	0.91947	3056.64	0.7816
3055.21	0.92071	3055.21	0.76657
3053.78	0.92254	3053.78	0.75197
3052.35	0.92488	3052.35	0.7386
3050.92	0.92764	3050.92	0.72706
3049.49	0.93066	3049.49	0.71777
3048.06	0.93377	3048.06	0.71105
3046.63	0.93677	3046.63	0.70728
3045.2	0.93946	3045.2	0.70679
3043.77	0.9417	3043.77	0.7098
3042.34	0.9434	3042.34	0.7162
3040.91	0.94458	3040.91	0.72549
3039.48	0.94534	3039.48	0.73678
3038.05	0.94581	3038.05	0.74888
3036.62	0.94609	3036.62	0.76053
3035.19	0.94628	3035.19	0.77068
3033.76	0.94646	3033.76	0.7789
3032.33	0.9467	3032.33	0.78545
3030.9	0.94707	3030.9	0.79112
3029.47	0.94764	3029.47	0.79674
3028.04	0.94843	3028.04	0.80268
3026.61	0.94943	3026.61	0.80878
3025.19	0.95065	3025.19	0.81455
3023.76	0.95207	3023.76	0.81958
3022.33	0.95366	3022.33	0.82389
3020.9	0.9554	3020.9	0.82783
3019.47	0.9572	3019.47	0.83179
3018.04	0.95899	3018.04	0.83601
3016.61	0.96067	3016.61	0.84063
3015.18	0.96218	3015.18	0.84586
3013.75	0.96345	3013.75	0.85193
3012.32	0.96445	3012.32	0.85896
3010.89	0.96515	3010.89	0.86673
3009.46	0.96555	3009.46	0.87478
3008.03	0.96568	3008.03	0.88257
3006.6	0.96564	3006.6	0.88972
3005.17	0.9655	3005.17	0.89602
3003.74	0.96536	3003.74	0.90137
3002.31	0.96527	3002.31	0.90569
3000.88	0.96524	3000.88	0.90897
2999.45	0.96524	2999.45	0.9113
2998.02	0.96526	2998.02	0.91295
2996.59	0.96524	2996.59	0.91417
2995.16	0.96514	2995.16	0.91517
2993.73	0.96495	2993.73	0.91609
2992.3	0.96466	2992.3	0.91705
2990.87	0.96432	2990.87	0.9182
2989.44	0.96399	2989.44	0.91965
2988.01	0.96375	2988.01	0.92147
2986.58	0.96369	2986.58	0.9237
2985.15	0.96385	2985.15	0.92633
2983.72	0.96429	2983.72	0.92934
2982.29	0.96502	2982.29	0.93262
2980.87	0.96601	2980.87	0.93605
2979.44	0.9672	2979.44	0.93943
2978.01	0.96851	2978.01	0.94254
2976.58	0.9699	2976.58	0.94523
2975.15	0.97134	2975.15	0.94742
2973.72	0.97284	2973.72	0.94918
2972.29	0.97441	2972.29	0.95065
2970.86	0.97606	2970.86	0.95203
2969.43	0.97774	2969.43	0.95346
2968	0.9794	2968	0.95501
2966.57	0.98097	2966.57	0.95662
2965.14	0.9824	2965.14	0.9581
2963.71	0.98366	2963.71	0.95923
2962.28	0.98473	2962.28	0.95984
2960.85	0.98563	2960.85	0.95991
2959.42	0.98636	2959.42	0.95958
2957.99	0.98695	2957.99	0.95903
2956.56	0.98744	2956.56	0.95842
2955.13	0.98786	2955.13	0.95785
2953.7	0.98823	2953.7	0.95739
2952.27	0.98856	2952.27	0.95709
2950.84	0.98888	2950.84	0.95699
2949.41	0.98917	2949.41	0.95714
2947.98	0.98944	2947.98	0.95751
2946.55	0.9897	2946.55	0.95808
2945.12	0.98994	2945.12	0.95881
2943.69	0.99017	2943.69	0.95963
2942.26	0.99039	2942.26	0.96053
2940.83	0.99061	2940.83	0.96149
2939.4	0.99083	2939.4	0.96257
2937.98	0.99106	2937.98	0.9638
2936.55	0.9913	2936.55	0.96524
2935.12	0.99154	2935.12	0.96688
2933.69	0.99179	2933.69	0.96867
2932.26	0.99204	2932.26	0.97048
2930.83	0.99231	2930.83	0.97215
2929.4	0.99257	2929.4	0.97357
2927.97	0.99283	2927.97	0.97467
2926.54	0.99308	2926.54	0.9755
2925.11	0.99332	2925.11	0.97609
2923.68	0.99355	2923.68	0.97653
2922.25	0.99378	2922.25	0.97689
2920.82	0.994	2920.82	0.97722
2919.39	0.99421	2919.39	0.97759
2917.96	0.99439	2917.96	0.97803
2916.53	0.99454	2916.53	0.97859
2915.1	0.99466	2915.1	0.97927
2913.67	0.99475	2913.67	0.98002
2912.24	0.99484	2912.24	0.98078
2910.81	0.99491	2910.81	0.98148
2909.38	0.99499	2909.38	0.98209
2907.95	0.99507	2907.95	0.98263
2906.52	0.99517	2906.52	0.98313
2905.09	0.99528	2905.09	0.98363
2903.66	0.9954	2903.66	0.98416
2902.23	0.99553	2902.23	0.98472
2900.8	0.99566	2900.8	0.98528
2899.37	0.99578	2899.37	0.98583
2897.94	0.9959	2897.94	0.98631
2896.51	0.996	2896.51	0.98673
2895.08	0.99609	2895.08	0.98708
2893.66	0.99616	2893.66	0.98736
2892.23	0.99622	2892.23	0.98761
2890.8	0.99627	2890.8	0.98782
2889.37	0.99632	2889.37	0.98802
2887.94	0.99637	2887.94	0.98819
2886.51	0.99641	2886.51	0.98832
2885.08	0.99644	2885.08	0.98841
2883.65	0.99645	2883.65	0.98851
2882.22	0.99644	2882.22	0.98863
2880.79	0.99641	2880.79	0.98881
2879.36	0.99635	2879.36	0.989
2877.93	0.99627	2877.93	0.98917
2876.5	0.99617	2876.5	0.98928
2875.07	0.99603	2875.07	0.98933
2873.64	0.99587	2873.64	0.98934
2872.21	0.9957	2872.21	0.98932
2870.78	0.99551	2870.78	0.98927
2869.35	0.99534	2869.35	0.9892
2867.92	0.99519	2867.92	0.98913
2866.49	0.99507	2866.49	0.98909
2865.06	0.99499	2865.06	0.9891
2863.63	0.99494	2863.63	0.98917
2862.2	0.99494	2862.2	0.98931
2860.77	0.99499	2860.77	0.98951
2859.34	0.9951	2859.34	0.98979
2857.91	0.99528	2857.91	0.99012
2856.48	0.99552	2856.48	0.99052
2855.05	0.9958	2855.05	0.99095
2853.62	0.9961	2853.62	0.99141
2852.19	0.99639	2852.19	0.99189
2850.77	0.99667	2850.77	0.99245
2849.34	0.99693	2849.34	0.99308
2847.91	0.99715	2847.91	0.99379
2846.48	0.99732	2846.48	0.99453
2845.05	0.99743	2845.05	0.99521
2843.62	0.99748	2843.62	0.99581
2842.19	0.99747	2842.19	0.99629
2840.76	0.99739	2840.76	0.99665
2839.33	0.99728	2839.33	0.99691
2837.9	0.99715	2837.9	0.99705
2836.47	0.99702	2836.47	0.99706
2835.04	0.9969	2835.04	0.9969
2833.61	0.9968	2833.61	0.99659
2832.18	0.99673	2832.18	0.99615
2830.75	0.99668	2830.75	0.99563
2829.32	0.99664	2829.32	0.99507
2827.89	0.99664	2827.89	0.99452
2826.46	0.99667	2826.46	0.99398
2825.03	0.99672	2825.03	0.99349
2823.6	0.9968	2823.6	0.99305
2822.17	0.9969	2822.17	0.9927
2820.74	0.99699	2820.74	0.99244
2819.31	0.99709	2819.31	0.99228
2817.88	0.99718	2817.88	0.9922
2816.45	0.99727	2816.45	0.9922
2815.02	0.99734	2815.02	0.99226
2813.59	0.99741	2813.59	0.99237
2812.16	0.99745	2812.16	0.99253
2810.73	0.99747	2810.73	0.99274
2809.3	0.99748	2809.3	0.99301
2807.87	0.99748	2807.87	0.99335
2806.45	0.99747	2806.45	0.99377
2805.02	0.99745	2805.02	0.99423
2803.59	0.9974	2803.59	0.99469
2802.16	0.99732	2802.16	0.99511
2800.73	0.99724	2800.73	0.99546
2799.3	0.99715	2799.3	0.99575
2797.87	0.99707	2797.87	0.99599
2796.44	0.997	2796.44	0.99618
2795.01	0.99694	2795.01	0.99632
2793.58	0.9969	2793.58	0.99641
2792.15	0.99689	2792.15	0.99644
2790.72	0.99691	2790.72	0.99642
2789.29	0.99695	2789.29	0.99635
2787.86	0.99701	2787.86	0.99626
2786.43	0.99709	2786.43	0.99614
2785	0.99718	2785	0.99602
2783.57	0.99726	2783.57	0.9959
2782.14	0.99735	2782.14	0.99579
2780.71	0.99743	2780.71	0.9957
2779.28	0.99752	2779.28	0.99564
2777.85	0.99761	2777.85	0.99563
2776.42	0.99771	2776.42	0.99567
2774.99	0.99781	2774.99	0.99578
2773.56	0.99789	2773.56	0.99595
2772.13	0.99792	2772.13	0.99619
2770.7	0.99792	2770.7	0.99649
2769.27	0.99789	2769.27	0.99684
2767.84	0.99783	2767.84	0.99723
2766.41	0.99777	2766.41	0.99762
2764.98	0.99771	2764.98	0.99797
2763.56	0.99765	2763.56	0.99824
2762.13	0.99759	2762.13	0.99843
2760.7	0.99753	2760.7	0.99851
2759.27	0.99747	2759.27	0.9985
2757.84	0.99741	2757.84	0.99844
2756.41	0.99736	2756.41	0.99833
2754.98	0.99731	2754.98	0.99822
2753.55	0.99728	2753.55	0.99812
2752.12	0.99725	2752.12	0.99805
2750.69	0.99722	2750.69	0.99802
2749.26	0.9972	2749.26	0.99801
2747.83	0.9972	2747.83	0.99798
2746.4	0.9972	2746.4	0.9979
2744.97	0.99723	2744.97	0.99774
2743.54	0.99728	2743.54	0.99751
2742.11	0.99734	2742.11	0.99723
2740.68	0.99741	2740.68	0.99692
2739.25	0.99748	2739.25	0.99661
2737.82	0.99754	2737.82	0.99632
2736.39	0.99758	2736.39	0.99607
2734.96	0.9976	2734.96	0.99586
2733.53	0.99762	2733.53	0.99571
2732.1	0.99764	2732.1	0.99559
2730.67	0.99764	2730.67	0.99551
2729.24	0.99765	2729.24	0.99545
2727.81	0.99764	2727.81	0.99541
2726.38	0.99763	2726.38	0.99541
2724.95	0.9976	2724.95	0.99544
2723.52	0.99756	2723.52	0.99553
2722.09	0.99749	2722.09	0.99567
2720.67	0.9974	2720.67	0.99587
2719.24	0.99729	2719.24	0.99611
2717.81	0.99715	2717.81	0.99636
2716.38	0.997	2716.38	0.99661
2714.95	0.99684	2714.95	0.99682
2713.52	0.99669	2713.52	0.99696
2712.09	0.99654	2712.09	0.99704
2710.66	0.99641	2710.66	0.99707
2709.23	0.99632	2709.23	0.99708
2707.8	0.99625	2707.8	0.9971
2706.37	0.99621	2706.37	0.99713
2704.94	0.99619	2704.94	0.99717
2703.51	0.99619	2703.51	0.99721
2702.08	0.99621	2702.08	0.99725
2700.65	0.99626	2700.65	0.99728
2699.22	0.99634	2699.22	0.9973
2697.79	0.99646	2697.79	0.99731
2696.36	0.9966	2696.36	0.99728
2694.93	0.99675	2694.93	0.99723
2693.5	0.99691	2693.5	0.99715
2692.07	0.99705	2692.07	0.99704
2690.64	0.99717	2690.64	0.99693
2689.21	0.99728	2689.21	0.99684
2687.78	0.99736	2687.78	0.99679
2686.35	0.99744	2686.35	0.99676
2684.92	0.9975	2684.92	0.99674
2683.49	0.99756	2683.49	0.9967
2682.06	0.9976	2682.06	0.99662
2680.63	0.99763	2680.63	0.99653
2679.2	0.99766	2679.2	0.99645
2677.77	0.99768	2677.77	0.9964
2676.35	0.99771	2676.35	0.99637
2674.92	0.99774	2674.92	0.99636
2673.49	0.99777	2673.49	0.99636
2672.06	0.9978	2672.06	0.99635
2670.63	0.99782	2670.63	0.99629
2669.2	0.99784	2669.2	0.99617
2667.77	0.99785	2667.77	0.99597
2666.34	0.99787	2666.34	0.99572
2664.91	0.99788	2664.91	0.99542
2663.48	0.9979	2663.48	0.99509
2662.05	0.99792	2662.05	0.99474
2660.62	0.99793	2660.62	0.99435
2659.19	0.99793	2659.19	0.99396
2657.76	0.99793	2657.76	0.99359
2656.33	0.99791	2656.33	0.9933
2654.9	0.99788	2654.9	0.9931
2653.47	0.99785	2653.47	0.99301
2652.04	0.99782	2652.04	0.99299
2650.61	0.99778	2650.61	0.99301
2649.18	0.99774	2649.18	0.99305
2647.75	0.99769	2647.75	0.9931
2646.32	0.99763	2646.32	0.99317
2644.89	0.99757	2644.89	0.99328
2643.46	0.99749	2643.46	0.99342
2642.03	0.99741	2642.03	0.99359
2640.6	0.99732	2640.6	0.99379
2639.17	0.99722	2639.17	0.99401
2637.74	0.99712	2637.74	0.99424
2636.31	0.99703	2636.31	0.99447
2634.88	0.99693	2634.88	0.9947
2633.46	0.99684	2633.46	0.99493
2632.03	0.99676	2632.03	0.99514
2630.6	0.99668	2630.6	0.99531
2629.17	0.99661	2629.17	0.99541
2627.74	0.99655	2627.74	0.99545
2626.31	0.99648	2626.31	0.99542
2624.88	0.99641	2624.88	0.99538
2623.45	0.99632	2623.45	0.99535
2622.02	0.99622	2622.02	0.99536
2620.59	0.99611	2620.59	0.99543
2619.16	0.99599	2619.16	0.99555
2617.73	0.99586	2617.73	0.99567
2616.3	0.99574	2616.3	0.99576
2614.87	0.99562	2614.87	0.99577
2613.44	0.99553	2613.44	0.99569
2612.01	0.99547	2612.01	0.99552
2610.58	0.99547	2610.58	0.99531
2609.15	0.9955	2609.15	0.99508
2607.72	0.99556	2607.72	0.99486
2606.29	0.99563	2606.29	0.99468
2604.86	0.99569	2604.86	0.99454
2603.43	0.99572	2603.43	0.99445
2602	0.99572	2602	0.9944
2600.57	0.9957	2600.57	0.99436
2599.14	0.99566	2599.14	0.99433
2597.71	0.99563	2597.71	0.99429
2596.28	0.99561	2596.28	0.99426
2594.85	0.99559	2594.85	0.99426
2593.42	0.99557	2593.42	0.99429
2591.99	0.99556	2591.99	0.99437
2590.56	0.99557	2590.56	0.99452
2589.14	0.9956	2589.14	0.99474
2587.71	0.99566	2587.71	0.99503
2586.28	0.99574	2586.28	0.99535
2584.85	0.99584	2584.85	0.99569
2583.42	0.99596	2583.42	0.996
2581.99	0.99611	2581.99	0.99627
2580.56	0.99629	2580.56	0.99649
2579.13	0.99652	2579.13	0.99667
2577.7	0.99678	2577.7	0.99683
2576.27	0.99706	2576.27	0.99698
2574.84	0.99733	2574.84	0.99713
2573.41	0.99757	2573.41	0.99725
2571.98	0.99776	2571.98	0.99734
2570.55	0.99787	2570.55	0.99737
2569.12	0.99792	2569.12	0.99734
2567.69	0.99793	2567.69	0.99723
2566.26	0.9979	2566.26	0.99707
2564.83	0.99786	2564.83	0.99686
2563.4	0.9978	2563.4	0.99663
2561.97	0.99771	2561.97	0.99638
2560.54	0.99762	2560.54	0.99613
2559.11	0.99751	2559.11	0.99589
2557.68	0.99742	2557.68	0.99566
2556.25	0.99733	2556.25	0.99546
2554.82	0.99726	2554.82	0.99527
2553.39	0.99718	2553.39	0.9951
2551.96	0.99709	2551.96	0.99493
2550.53	0.99698	2550.53	0.99479
2549.1	0.99687	2549.1	0.99468
2547.67	0.99675	2547.67	0.99463
2546.25	0.99665	2546.25	0.99466
2544.82	0.99658	2544.82	0.99477
2543.39	0.99653	2543.39	0.99494
2541.96	0.9965	2541.96	0.99515
2540.53	0.9965	2540.53	0.99539
2539.1	0.99651	2539.1	0.99562
2537.67	0.99654	2537.67	0.99582
2536.24	0.9966	2536.24	0.99596
2534.81	0.99667	2534.81	0.99603
2533.38	0.99677	2533.38	0.99602
2531.95	0.99689	2531.95	0.99596
2530.52	0.99703	2530.52	0.99586
2529.09	0.99716	2529.09	0.99573
2527.66	0.99728	2527.66	0.99559
2526.23	0.99739	2526.23	0.99544
2524.8	0.99747	2524.8	0.9953
2523.37	0.99754	2523.37	0.99515
2521.94	0.99759	2521.94	0.995
2520.51	0.99762	2520.51	0.99482
2519.08	0.99762	2519.08	0.9946
2517.65	0.99761	2517.65	0.99437
2516.22	0.99758	2516.22	0.99415
2514.79	0.99754	2514.79	0.99397
2513.36	0.99748	2513.36	0.99384
2511.93	0.99742	2511.93	0.9938
2510.5	0.99734	2510.5	0.99383
2509.07	0.99723	2509.07	0.99394
2507.64	0.9971	2507.64	0.99411
2506.21	0.99696	2506.21	0.99432
2504.78	0.99682	2504.78	0.99457
2503.35	0.9967	2503.35	0.99482
2501.93	0.9966	2501.93	0.99506
2500.5	0.99652	2500.5	0.99529
2499.07	0.99646	2499.07	0.9955
2497.64	0.99639	2497.64	0.99572
2496.21	0.99629	2496.21	0.99594
2494.78	0.99617	2494.78	0.99618
2493.35	0.99604	2493.35	0.99643
2491.92	0.99591	2491.92	0.99669
2490.49	0.9958	2490.49	0.99694
2489.06	0.99573	2489.06	0.99718
2487.63	0.99568	2487.63	0.99738
2486.2	0.99568	2486.2	0.99752
2484.77	0.99569	2484.77	0.99758
2483.34	0.99574	2483.34	0.99755
2481.91	0.9958	2481.91	0.99746
2480.48	0.99589	2480.48	0.99733
2479.05	0.99599	2479.05	0.99717
2477.62	0.99611	2477.62	0.99701
2476.19	0.99623	2476.19	0.99686
2474.76	0.99638	2474.76	0.99671
2473.33	0.99654	2473.33	0.99657
2471.9	0.99672	2471.9	0.99643
2470.47	0.99689	2470.47	0.99631
2469.04	0.99706	2469.04	0.99618
2467.61	0.99721	2467.61	0.99607
2466.18	0.99732	2466.18	0.99597
2464.75	0.9974	2464.75	0.9959
2463.32	0.99744	2463.32	0.99588
2461.89	0.99744	2461.89	0.99589
2460.46	0.99743	2460.46	0.99594
2459.04	0.99741	2459.04	0.99603
2457.61	0.99739	2457.61	0.99615
2456.18	0.99736	2456.18	0.99629
2454.75	0.99734	2454.75	0.99643
2453.32	0.99731	2453.32	0.99652
2451.89	0.99727	2451.89	0.99655
2450.46	0.99722	2450.46	0.99651
2449.03	0.99716	2449.03	0.99643
2447.6	0.99709	2447.6	0.99633
2446.17	0.99702	2446.17	0.99622
2444.74	0.99694	2444.74	0.99608
2443.31	0.99688	2443.31	0.9959
2441.88	0.99683	2441.88	0.99566
2440.45	0.99679	2440.45	0.99537
2439.02	0.99676	2439.02	0.99504
2437.59	0.99672	2437.59	0.99471
2436.16	0.99668	2436.16	0.99439
2434.73	0.99665	2434.73	0.99411
2433.3	0.99663	2433.3	0.99389
2431.87	0.99665	2431.87	0.99373
2430.44	0.9967	2430.44	0.99363
2429.01	0.99678	2429.01	0.99358
2427.58	0.99689	2427.58	0.99354
2426.15	0.99699	2426.15	0.99351
2424.72	0.99709	2424.72	0.99348
2423.29	0.99716	2423.29	0.99345
2421.86	0.99721	2421.86	0.99343
2420.43	0.99724	2420.43	0.99342
2419	0.99723	2419	0.99343
2417.57	0.9972	2417.57	0.99348
2416.14	0.99715	2416.14	0.99358
2414.72	0.99707	2414.72	0.9937
2413.29	0.99697	2413.29	0.99384
2411.86	0.99685	2411.86	0.99398
2410.43	0.99673	2410.43	0.99408
2409	0.99661	2409	0.99417
2407.57	0.9965	2407.57	0.99424
2406.14	0.99639	2406.14	0.99431
2404.71	0.99631	2404.71	0.99439
2403.28	0.99624	2403.28	0.99447
2401.85	0.9962	2401.85	0.99454
2400.42	0.99618	2400.42	0.99461
2398.99	0.9962	2398.99	0.99465
2397.56	0.99624	2397.56	0.99465
2396.13	0.99631	2396.13	0.99457
2394.7	0.99641	2394.7	0.99442
2393.27	0.99653	2393.27	0.9942
2391.84	0.99666	2391.84	0.99394
2390.41	0.99678	2390.41	0.99369
2388.98	0.99689	2388.98	0.99347
2387.55	0.99697	2387.55	0.99333
2386.12	0.99704	2386.12	0.99329
2384.69	0.99711	2384.69	0.99335
2383.26	0.9972	2383.26	0.99351
2381.83	0.99729	2381.83	0.99375
2380.4	0.99741	2380.4	0.99404
2378.97	0.99754	2378.97	0.99438
2377.54	0.99766	2377.54	0.99475
2376.11	0.99776	2376.11	0.99516
2374.68	0.99782	2374.68	0.99559
2373.25	0.99785	2373.25	0.99599
2371.83	0.99785	2371.83	0.99628
2370.4	0.99779	2370.4	0.99636
2368.97	0.99766	2368.97	0.9962
2367.54	0.99745	2367.54	0.99585
2366.11	0.99717	2366.11	0.9954
2364.68	0.99683	2364.68	0.99496
2363.25	0.99648	2363.25	0.99454
2361.82	0.99615	2361.82	0.99413
2360.39	0.99587	2360.39	0.99366
2358.96	0.99562	2358.96	0.99311
2357.53	0.99538	2357.53	0.99252
2356.1	0.99514	2356.1	0.99192
2354.67	0.99489	2354.67	0.99139
2353.24	0.99467	2353.24	0.99097
2351.81	0.9945	2351.81	0.99068
2350.38	0.99438	2350.38	0.99054
2348.95	0.99435	2348.95	0.99053
2347.52	0.99439	2347.52	0.99065
2346.09	0.99448	2346.09	0.99087
2344.66	0.99461	2344.66	0.99117
2343.23	0.99475	2343.23	0.99152
2341.8	0.99489	2341.8	0.99189
2340.37	0.99503	2340.37	0.99224
2338.94	0.99518	2338.94	0.99252
2337.51	0.99533	2337.51	0.9927
2336.08	0.99546	2336.08	0.99279
2334.65	0.99556	2334.65	0.99287
2333.22	0.99563	2333.22	0.99304
2331.79	0.9957	2331.79	0.99334
2330.36	0.99579	2330.36	0.99374
2328.94	0.99593	2328.94	0.99412
2327.51	0.99611	2327.51	0.99441
2326.08	0.99632	2326.08	0.99457
2324.65	0.99651	2324.65	0.99465
2323.22	0.9967	2323.22	0.9947
2321.79	0.99687	2321.79	0.99476
2320.36	0.99703	2320.36	0.99485
2318.93	0.9972	2318.93	0.99496
2317.5	0.99735	2317.5	0.99507
2316.07	0.99748	2316.07	0.99519
2314.64	0.99757	2314.64	0.99531
2313.21	0.99761	2313.21	0.99544
2311.78	0.9976	2311.78	0.99557
2310.35	0.99753	2310.35	0.99571
2308.92	0.99743	2308.92	0.99582
2307.49	0.99732	2307.49	0.99588
2306.06	0.99722	2306.06	0.99587
2304.63	0.99712	2304.63	0.99579
2303.2	0.99702	2303.2	0.99567
2301.77	0.99688	2301.77	0.9955
2300.34	0.99669	2300.34	0.9953
2298.91	0.99645	2298.91	0.99508
2297.48	0.99616	2297.48	0.99482
2296.05	0.99585	2296.05	0.99456
2294.62	0.99554	2294.62	0.99429
2293.19	0.99523	2293.19	0.99405
2291.76	0.99493	2291.76	0.99386
2290.33	0.99465	2290.33	0.99373
2288.9	0.99438	2288.9	0.99367
2287.47	0.99414	2287.47	0.99368
2286.04	0.99394	2286.04	0.99375
2284.62	0.99378	2284.62	0.99388
2283.19	0.99367	2283.19	0.99408
2281.76	0.9936	2281.76	0.99434
2280.33	0.99359	2280.33	0.99467
2278.9	0.99364	2278.9	0.99507
2277.47	0.99376	2277.47	0.99549
2276.04	0.99396	2276.04	0.9959
2274.61	0.99424	2274.61	0.99626
2273.18	0.9946	2273.18	0.99653
2271.75	0.99502	2271.75	0.99673
2270.32	0.99547	2270.32	0.99688
2268.89	0.99589	2268.89	0.99698
2267.46	0.99627	2267.46	0.99702
2266.03	0.99659	2266.03	0.99699
2264.6	0.99686	2264.6	0.99687
2263.17	0.9971	2263.17	0.99668
2261.74	0.99731	2261.74	0.99646
2260.31	0.99751	2260.31	0.99623
2258.88	0.99767	2258.88	0.99601
2257.45	0.99778	2257.45	0.99581
2256.02	0.99782	2256.02	0.99564
2254.59	0.99781	2254.59	0.99549
2253.16	0.99774	2253.16	0.99538
2251.73	0.99764	2251.73	0.9953
2250.3	0.99752	2250.3	0.99525
2248.87	0.99739	2248.87	0.99524
2247.44	0.99727	2247.44	0.99525
2246.01	0.99714	2246.01	0.99531
2244.58	0.99702	2244.58	0.99542
2243.15	0.9969	2243.15	0.99556
2241.73	0.99679	2241.73	0.99574
2240.3	0.9967	2240.3	0.99595
2238.87	0.99663	2238.87	0.99618
2237.44	0.99657	2237.44	0.99641
2236.01	0.99653	2236.01	0.99664
2234.58	0.99651	2234.58	0.99685
2233.15	0.9965	2233.15	0.99702
2231.72	0.9965	2231.72	0.99714
2230.29	0.99649	2230.29	0.99717
2228.86	0.99649	2228.86	0.99713
2227.43	0.99649	2227.43	0.99702
2226	0.99649	2226	0.99685
2224.57	0.99648	2224.57	0.99665
2223.14	0.99646	2223.14	0.99643
2221.71	0.99644	2221.71	0.99621
2220.28	0.99642	2220.28	0.99601
2218.85	0.99641	2218.85	0.99583
2217.42	0.99642	2217.42	0.99567
2215.99	0.99646	2215.99	0.99556
2214.56	0.99652	2214.56	0.99549
2213.13	0.99659	2213.13	0.99548
2211.7	0.99668	2211.7	0.99553
2210.27	0.99677	2210.27	0.99563
2208.84	0.99687	2208.84	0.99577
2207.41	0.99699	2207.41	0.99593
2205.98	0.99711	2205.98	0.9961
2204.55	0.99724	2204.55	0.99629
2203.12	0.99737	2203.12	0.99648
2201.69	0.9975	2201.69	0.99669
2200.26	0.99762	2200.26	0.99689
2198.83	0.99772	2198.83	0.99708
2197.41	0.99779	2197.41	0.99723
2195.98	0.99784	2195.98	0.99734
2194.55	0.99786	2194.55	0.99738
2193.12	0.99787	2193.12	0.99736
2191.69	0.99788	2191.69	0.99728
2190.26	0.99788	2190.26	0.99716
2188.83	0.99788	2188.83	0.99702
2187.4	0.99787	2187.4	0.99686
2185.97	0.99783	2185.97	0.99671
2184.54	0.99777	2184.54	0.99656
2183.11	0.99768	2183.11	0.99642
2181.68	0.99757	2181.68	0.99628
2180.25	0.99747	2180.25	0.99615
2178.82	0.99738	2178.82	0.99601
2177.39	0.99731	2177.39	0.99588
2175.96	0.99725	2175.96	0.99573
2174.53	0.99721	2174.53	0.99558
2173.1	0.99718	2173.1	0.99544
2171.67	0.99716	2171.67	0.99534
2170.24	0.99715	2170.24	0.9953
2168.81	0.99717	2168.81	0.99533
2167.38	0.9972	2167.38	0.99542
2165.95	0.99725	2165.95	0.99558
2164.52	0.99731	2164.52	0.99577
2163.09	0.99738	2163.09	0.99598
2161.66	0.99744	2161.66	0.99618
2160.23	0.99751	2160.23	0.99637
2158.8	0.99757	2158.8	0.99654
2157.37	0.99764	2157.37	0.99669
2155.94	0.99771	2155.94	0.99684
2154.52	0.99777	2154.52	0.997
2153.09	0.99781	2153.09	0.99716
2151.66	0.99784	2151.66	0.99729
2150.23	0.99786	2150.23	0.99737
2148.8	0.99785	2148.8	0.9974
2147.37	0.99784	2147.37	0.99738
2145.94	0.99783	2145.94	0.99733
2144.51	0.9978	2144.51	0.99726
2143.08	0.99776	2143.08	0.99719
2141.65	0.99771	2141.65	0.99712
2140.22	0.99763	2140.22	0.99707
2138.79	0.99753	2138.79	0.99704
2137.36	0.99742	2137.36	0.99703
2135.93	0.99731	2135.93	0.99703
2134.5	0.99722	2134.5	0.99699
2133.07	0.99714	2133.07	0.99692
2131.64	0.99708	2131.64	0.99682
2130.21	0.997	2130.21	0.99671
2128.78	0.99689	2128.78	0.99661
2127.35	0.99675	2127.35	0.99653
2125.92	0.99657	2125.92	0.99649
2124.49	0.99638	2124.49	0.99647
2123.06	0.99618	2123.06	0.99646
2121.63	0.996	2121.63	0.99646
2120.2	0.99583	2120.2	0.99644
2118.77	0.99569	2118.77	0.99641
2117.34	0.99558	2117.34	0.99638
2115.91	0.99549	2115.91	0.99636
2114.48	0.99542	2114.48	0.99638
2113.05	0.99538	2113.05	0.99644
2111.62	0.99537	2111.62	0.99653
2110.2	0.99539	2110.2	0.99662
2108.77	0.99544	2108.77	0.99667
2107.34	0.99552	2107.34	0.99666
2105.91	0.99564	2105.91	0.99659
2104.48	0.99579	2104.48	0.99647
2103.05	0.99599	2103.05	0.99633
2101.62	0.99624	2101.62	0.99615
2100.19	0.99652	2100.19	0.99597
2098.76	0.9968	2098.76	0.99579
2097.33	0.99705	2097.33	0.99563
2095.9	0.99724	2095.9	0.99549
2094.47	0.99737	2094.47	0.99535
2093.04	0.99744	2093.04	0.99522
2091.61	0.99748	2091.61	0.99508
2090.18	0.99748	2090.18	0.99494
2088.75	0.99747	2088.75	0.99481
2087.32	0.99743	2087.32	0.99474
2085.89	0.99736	2085.89	0.99473
2084.46	0.99725	2084.46	0.99482
2083.03	0.99709	2083.03	0.99498
2081.6	0.99689	2081.6	0.99522
2080.17	0.99666	2080.17	0.99549
2078.74	0.99642	2078.74	0.99578
2077.31	0.99616	2077.31	0.99603
2075.88	0.99592	2075.88	0.99623
2074.45	0.99569	2074.45	0.99637
2073.02	0.99549	2073.02	0.99647
2071.59	0.9953	2071.59	0.99657
2070.16	0.99515	2070.16	0.99666
2068.73	0.99502	2068.73	0.99675
2067.31	0.99491	2067.31	0.99682
2065.88	0.99485	2065.88	0.99685
2064.45	0.99482	2064.45	0.99683
2063.02	0.99482	2063.02	0.99677
2061.59	0.99487	2061.59	0.99667
2060.16	0.99495	2060.16	0.99655
2058.73	0.99505	2058.73	0.99643
2057.3	0.99517	2057.3	0.99632
2055.87	0.9953	2055.87	0.99625
2054.44	0.99542	2054.44	0.99623
2053.01	0.99554	2053.01	0.99624
2051.58	0.99564	2051.58	0.99627
2050.15	0.99572	2050.15	0.99634
2048.72	0.9958	2048.72	0.99643
2047.29	0.99586	2047.29	0.99656
2045.86	0.99593	2045.86	0.99673
2044.43	0.996	2044.43	0.99697
2043	0.99606	2043	0.99729
2041.57	0.99613	2041.57	0.99772
2040.14	0.99617	2040.14	0.99831
2038.71	0.99618	2038.71	0.99911
2037.28	0.99617	2037.28	1.00011
2035.85	0.99614	2035.85	1.00104
2034.42	0.9961	2034.42	1.00133
2032.99	0.99605	2032.99	1.00031
2031.56	0.99602	2031.56	0.99761
2030.13	0.99599	2030.13	0.99341
2028.7	0.99599	2028.7	0.98819
2027.27	0.99599	2027.27	0.9825
2025.84	0.99602	2025.84	0.97675
2024.41	0.99605	2024.41	0.97125
2022.99	0.99609	2022.99	0.96618
2021.56	0.99614	2021.56	0.96172
2020.13	0.99621	2020.13	0.95797
2018.7	0.9963	2018.7	0.95505
2017.27	0.99642	2017.27	0.95302
2015.84	0.99657	2015.84	0.95195
2014.41	0.99675	2014.41	0.95189
2012.98	0.99695	2012.98	0.95286
2011.55	0.99718	2011.55	0.95488
2010.12	0.99742	2010.12	0.95794
2008.69	0.99766	2008.69	0.96197
2007.26	0.99784	2007.26	0.96685
2005.83	0.99795	2005.83	0.97235
2004.4	0.99797	2004.4	0.97817
2002.97	0.99791	2002.97	0.98378
2001.54	0.99778	2001.54	0.98852
2000.11	0.99759	2000.11	0.99173
1998.68	0.9973	1998.68	0.99318
1997.25	0.99687	1997.25	0.99319
1995.82	0.99628	1995.82	0.99234
1994.39	0.99553	1994.39	0.99115
1992.96	0.99464	1992.96	0.98984
1991.53	0.99364	1991.53	0.98847
1990.1	0.99254	1990.1	0.98705
1988.67	0.99137	1988.67	0.98565
1987.24	0.99016	1987.24	0.98433
1985.81	0.98892	1985.81	0.9832
1984.38	0.98766	1984.38	0.9823
1982.95	0.98637	1982.95	0.98169
1981.52	0.98506	1981.52	0.98139
1980.1	0.98374	1980.1	0.98142
1978.67	0.98246	1978.67	0.9818
1977.24	0.98124	1977.24	0.98253
1975.81	0.98012	1975.81	0.98357
1974.38	0.97912	1974.38	0.98485
1972.95	0.97823	1972.95	0.98624
1971.52	0.97749	1971.52	0.98765
1970.09	0.97692	1970.09	0.98898
1968.66	0.97652	1968.66	0.99015
1967.23	0.97629	1967.23	0.99107
1965.8	0.97618	1965.8	0.99164
1964.37	0.97614	1964.37	0.99183
1962.94	0.97614	1962.94	0.99167
1961.51	0.97618	1961.51	0.99123
1960.08	0.97628	1960.08	0.99057
1958.65	0.97644	1958.65	0.98977
1957.22	0.97665	1957.22	0.98885
1955.79	0.97687	1955.79	0.9878
1954.36	0.97705	1954.36	0.98659
1952.93	0.97715	1952.93	0.98525
1951.5	0.97712	1951.5	0.98384
1950.07	0.97695	1950.07	0.98247
1948.64	0.97662	1948.64	0.98121
1947.21	0.97619	1947.21	0.98002
1945.78	0.97571	1945.78	0.97883
1944.35	0.97527	1944.35	0.97763
1942.92	0.97492	1942.92	0.97646
1941.49	0.9747	1941.49	0.97541
1940.06	0.97463	1940.06	0.97452
1938.63	0.97473	1938.63	0.97385
1937.2	0.97499	1937.2	0.97345
1935.78	0.9754	1935.78	0.97337
1934.35	0.97596	1934.35	0.97365
1932.92	0.97663	1932.92	0.97432
1931.49	0.97738	1931.49	0.97536
1930.06	0.9782	1930.06	0.9767
1928.63	0.97905	1928.63	0.9783
1927.2	0.9799	1927.2	0.9801
1925.77	0.98067	1925.77	0.98209
1924.34	0.98132	1924.34	0.98423
1922.91	0.98178	1922.91	0.98641
1921.48	0.98206	1921.48	0.98848
1920.05	0.98217	1920.05	0.99036
1918.62	0.98215	1918.62	0.99204
1917.19	0.98206	1917.19	0.99355
1915.76	0.98195	1915.76	0.99484
1914.33	0.98187	1914.33	0.99584
1912.9	0.98185	1912.9	0.99646
1911.47	0.98192	1911.47	0.99675
1910.04	0.98211	1910.04	0.99681
1908.61	0.98242	1908.61	0.99678
1907.18	0.98286	1907.18	0.99675
1905.75	0.98343	1905.75	0.99677
1904.32	0.9841	1904.32	0.9968
1902.89	0.98487	1902.89	0.99683
1901.46	0.98571	1901.46	0.99683
1900.03	0.98658	1900.03	0.9968
1898.6	0.98748	1898.6	0.99675
1897.17	0.98839	1897.17	0.99671
1895.74	0.98929	1895.74	0.9967
1894.31	0.99016	1894.31	0.99674
1892.89	0.99096	1892.89	0.99685
1891.46	0.99165	1891.46	0.99701
1890.03	0.99225	1890.03	0.99716
1888.6	0.99277	1888.6	0.99722
1887.17	0.99324	1887.17	0.99711
1885.74	0.99369	1885.74	0.99677
1884.31	0.99413	1884.31	0.99623
1882.88	0.99456	1882.88	0.99554
1881.45	0.99496	1881.45	0.99481
1880.02	0.99534	1880.02	0.99411
1878.59	0.99568	1878.59	0.99349
1877.16	0.99598	1877.16	0.99296
1875.73	0.99624	1875.73	0.99249
1874.3	0.99647	1874.3	0.99202
1872.87	0.99667	1872.87	0.99147
1871.44	0.99684	1871.44	0.99077
1870.01	0.99698	1870.01	0.98991
1868.58	0.9971	1868.58	0.98889
1867.15	0.9972	1867.15	0.9878
1865.72	0.99728	1865.72	0.98675
1864.29	0.99736	1864.29	0.98582
1862.86	0.99743	1862.86	0.98512
1861.43	0.9975	1861.43	0.98468
1860	0.99756	1860	0.9845
1858.57	0.99761	1858.57	0.98455
1857.14	0.99764	1857.14	0.98478
1855.71	0.99767	1855.71	0.98512
1854.28	0.99769	1854.28	0.98553
1852.85	0.99769	1852.85	0.98604
1851.42	0.99762	1851.42	0.98667
1850	0.99743	1850	0.98748
1848.57	0.99708	1848.57	0.98852
1847.14	0.99656	1847.14	0.98976
1845.71	0.99585	1845.71	0.99115
1844.28	0.99497	1844.28	0.9926
1842.85	0.99395	1842.85	0.99402
1841.42	0.99284	1841.42	0.99535
1839.99	0.99168	1839.99	0.99653
1838.56	0.99054	1838.56	0.99753
1837.13	0.98943	1837.13	0.99826
1835.7	0.98841	1835.7	0.9986
1834.27	0.98749	1834.27	0.99845
1832.84	0.98668	1832.84	0.99782
1831.41	0.98599	1831.41	0.99676
1829.98	0.98545	1829.98	0.99538
1828.55	0.98505	1828.55	0.99371
1827.12	0.9848	1827.12	0.99175
1825.69	0.9847	1825.69	0.98948
1824.26	0.98475	1824.26	0.98694
1822.83	0.98495	1822.83	0.98423
1821.4	0.98531	1821.4	0.98151
1819.97	0.9858	1819.97	0.97898
1818.54	0.98636	1818.54	0.97678
1817.11	0.98695	1817.11	0.97501
1815.68	0.98753	1815.68	0.97373
1814.25	0.98807	1814.25	0.97296
1812.82	0.98855	1812.82	0.97269
1811.39	0.98898	1811.39	0.97293
1809.96	0.98937	1809.96	0.9737
1808.53	0.98975	1808.53	0.97502
1807.1	0.99012	1807.1	0.97685
1805.68	0.99048	1805.68	0.9791
1804.25	0.99083	1804.25	0.98156
1802.82	0.99119	1802.82	0.98402
1801.39	0.99156	1801.39	0.98625
1799.96	0.99192	1799.96	0.98813
1798.53	0.99228	1798.53	0.9896
1797.1	0.99263	1797.1	0.99064
1795.67	0.99297	1795.67	0.99123
1794.24	0.99329	1794.24	0.99131
1792.81	0.99359	1792.81	0.99083
1791.38	0.99388	1791.38	0.98981
1789.95	0.99414	1789.95	0.98836
1788.52	0.99436	1788.52	0.98667
1787.09	0.99448	1787.09	0.98492
1785.66	0.99451	1785.66	0.98325
1784.23	0.99445	1784.23	0.98175
1782.8	0.99428	1782.8	0.98046
1781.37	0.994	1781.37	0.97944
1779.94	0.99362	1779.94	0.9787
1778.51	0.99313	1778.51	0.9783
1777.08	0.99252	1777.08	0.97828
1775.65	0.99181	1775.65	0.97867
1774.22	0.99101	1774.22	0.97944
1772.79	0.99013	1772.79	0.98054
1771.36	0.98925	1771.36	0.9819
1769.93	0.98842	1769.93	0.98344
1768.5	0.98769	1768.5	0.98508
1767.07	0.98711	1767.07	0.98673
1765.64	0.98667	1765.64	0.98833
1764.21	0.98638	1764.21	0.98982
1762.79	0.98623	1762.79	0.99117
1761.36	0.98624	1761.36	0.9924
1759.93	0.98641	1759.93	0.99347
1758.5	0.98672	1758.5	0.99433
1757.07	0.98714	1757.07	0.9949
1755.64	0.98763	1755.64	0.99506
1754.21	0.98811	1754.21	0.99469
1752.78	0.98858	1752.78	0.99372
1751.35	0.98903	1751.35	0.99219
1749.92	0.98945	1749.92	0.99031
1748.49	0.98981	1748.49	0.98833
1747.06	0.99012	1747.06	0.98648
1745.63	0.99038	1745.63	0.98488
1744.2	0.99061	1744.2	0.98357
1742.77	0.99085	1742.77	0.98256
1741.34	0.99111	1741.34	0.98183
1739.91	0.99141	1739.91	0.98137
1738.48	0.99176	1738.48	0.98118
1737.05	0.99216	1737.05	0.98124
1735.62	0.99261	1735.62	0.98158
1734.19	0.99308	1734.19	0.98222
1732.76	0.99351	1732.76	0.98318
1731.33	0.99385	1731.33	0.98446
1729.9	0.9941	1729.9	0.98604
1728.47	0.99427	1728.47	0.98787
1727.04	0.99438	1727.04	0.98987
1725.61	0.99443	1725.61	0.99191
1724.18	0.99439	1724.18	0.99379
1722.75	0.99424	1722.75	0.99531
1721.32	0.99396	1721.32	0.99629
1719.89	0.99357	1719.89	0.99666
1718.47	0.99313	1718.47	0.99652
1717.04	0.99267	1717.04	0.9961
1715.61	0.99222	1715.61	0.99567
1714.18	0.99181	1714.18	0.99541
1712.75	0.99148	1712.75	0.99531
1711.32	0.99126	1711.32	0.99528
1709.89	0.99119	1709.89	0.9952
1708.46	0.99128	1708.46	0.99497
1707.03	0.99155	1707.03	0.99451
1705.6	0.99195	1705.6	0.99382
1704.17	0.99248	1704.17	0.99292
1702.74	0.99309	1702.74	0.99186
1701.31	0.99376	1701.31	0.99073
1699.88	0.99441	1699.88	0.98965
1698.45	0.99498	1698.45	0.98866
1697.02	0.99548	1697.02	0.98779
1695.59	0.99593	1695.59	0.98705
1694.16	0.99636	1694.16	0.98645
1692.73	0.99677	1692.73	0.98602
1691.3	0.99712	1691.3	0.98579
1689.87	0.99741	1689.87	0.98577
1688.44	0.99762	1688.44	0.98598
1687.01	0.9978	1687.01	0.98644
1685.58	0.99794	1685.58	0.98712
1684.15	0.99801	1684.15	0.98798
1682.72	0.99798	1682.72	0.98898
1681.29	0.99782	1681.29	0.99007
1679.86	0.99749	1679.86	0.99117
1678.43	0.99691	1678.43	0.9922
1677	0.99594	1677	0.99306
1675.58	0.99444	1675.58	0.9937
1674.15	0.99233	1674.15	0.99411
1672.72	0.98961	1672.72	0.99433
1671.29	0.98632	1671.29	0.9944
1669.86	0.98239	1669.86	0.99432
1668.43	0.97756	1668.43	0.99402
1667	0.97159	1667	0.99342
1665.57	0.96447	1665.57	0.99251
1664.14	0.95636	1664.14	0.99131
1662.71	0.94744	1662.71	0.98994
1661.28	0.9378	1661.28	0.98853
1659.85	0.92758	1659.85	0.98717
1658.42	0.91697	1658.42	0.98595
1656.99	0.90619	1656.99	0.98507
1655.56	0.89548	1655.56	0.98496
1654.13	0.8851	1654.13	0.9863
1652.7	0.87529	1652.7	0.98925
1651.27	0.86631	1651.27	0.9925
1649.84	0.85842	1649.84	0.99361
1648.41	0.85187	1648.41	0.99036
1646.98	0.8468	1646.98	0.98164
1645.55	0.84325	1645.55	0.96767
1644.12	0.84122	1644.12	0.94974
1642.69	0.84077	1642.69	0.92972
1641.26	0.84203	1641.26	0.90935
1639.83	0.84514	1639.83	0.89012
1638.4	0.85001	1638.4	0.87341
1636.97	0.85623	1636.97	0.86059
1635.54	0.86305	1635.54	0.85238
1634.11	0.86951	1634.11	0.8476
1632.68	0.87479	1632.68	0.84294
1631.26	0.87839	1631.26	0.83491
1629.83	0.88019	1629.83	0.82193
1628.4	0.88039	1628.4	0.80502
1626.97	0.87943	1626.97	0.78701
1625.54	0.87788	1625.54	0.77103
1624.11	0.87621	1624.11	0.75949
1622.68	0.87474	1622.68	0.75375
1621.25	0.87367	1621.25	0.75415
1619.82	0.87312	1619.82	0.75975
1618.39	0.87324	1618.39	0.76816
1616.96	0.87416	1616.96	0.77646
1615.53	0.87595	1615.53	0.78266
1614.1	0.87869	1614.1	0.786
1612.67	0.88252	1612.67	0.78587
1611.24	0.88771	1611.24	0.78153
1609.81	0.89447	1609.81	0.77258
1608.38	0.90277	1608.38	0.75945
1606.95	0.912	1606.95	0.74359
1605.52	0.92103	1605.52	0.72722
1604.09	0.92839	1604.09	0.71252
1602.66	0.93263	1602.66	0.70051
1601.23	0.93272	1601.23	0.69022
1599.8	0.92832	1599.8	0.67884
1598.37	0.91993	1598.37	0.66392
1596.94	0.90879	1596.94	0.64574
1595.51	0.89643	1595.51	0.62739
1594.08	0.88416	1594.08	0.61292
1592.65	0.87292	1592.65	0.60558
1591.22	0.86333	1591.22	0.60691
1589.79	0.85575	1589.79	0.61689
1588.37	0.85038	1588.37	0.63472
1586.94	0.84743	1586.94	0.65929
1585.51	0.84725	1585.51	0.68936
1584.08	0.85024	1584.08	0.72363
1582.65	0.85666	1582.65	0.7605
1581.22	0.8662	1581.22	0.79782
1579.79	0.8779	1579.79	0.83271
1578.36	0.89034	1578.36	0.86227
1576.93	0.902	1576.93	0.88484
1575.5	0.91167	1575.5	0.90079
1574.07	0.91869	1574.07	0.9121
1572.64	0.92272	1572.64	0.9212
1571.21	0.92355	1571.21	0.92992
1569.78	0.92117	1569.78	0.93909
1568.35	0.91601	1568.35	0.94869
1566.92	0.90893	1566.92	0.95811
1565.49	0.90104	1565.49	0.96657
1564.06	0.89338	1564.06	0.97371
1562.63	0.88666	1562.63	0.9801
1561.2	0.88124	1561.2	0.98746
1559.77	0.87728	1559.77	0.99759
1558.34	0.87495	1558.34	1.00977
1556.91	0.87441	1556.91	1.01909
1555.48	0.87585	1555.48	1.01944
1554.05	0.87946	1554.05	1.00693
1552.62	0.88542	1552.62	0.98049
1551.19	0.89372	1551.19	0.94136
1549.76	0.90402	1549.76	0.8929
1548.33	0.91542	1548.33	0.8396
1546.9	0.92661	1546.9	0.78552
1545.47	0.93629	1545.47	0.7335
1544.05	0.94368	1544.05	0.68551
1542.62	0.94883	1542.62	0.64326
1541.19	0.95246	1541.19	0.60832
1539.76	0.95549	1539.76	0.5819
1538.33	0.95846	1538.33	0.56468
1536.9	0.96147	1536.9	0.55699
1535.47	0.96451	1535.47	0.55898
1534.04	0.96766	1534.04	0.57061
1532.61	0.97108	1532.61	0.59167
1531.18	0.97486	1531.18	0.62186
1529.75	0.97896	1529.75	0.66078
1528.32	0.98314	1528.32	0.70766
1526.89	0.98693	1526.89	0.76067
1525.46	0.98971	1525.46	0.8158
1524.03	0.99063	1524.03	0.8665
1522.6	0.98851	1522.6	0.90635
1521.17	0.98225	1521.17	0.93284
1519.74	0.97123	1519.74	0.94729
1518.31	0.95537	1518.31	0.95269
1516.88	0.93521	1516.88	0.95299
1515.45	0.91192	1515.45	0.95267
1514.02	0.88727	1514.02	0.95501
1512.59	0.86304	1512.59	0.95996
1511.16	0.84036	1511.16	0.9645
1509.73	0.81938	1509.73	0.96493
1508.3	0.79979	1508.3	0.95892
1506.87	0.78144	1506.87	0.94632
1505.44	0.76476	1505.44	0.92923
1504.01	0.7507	1504.01	0.91073
1502.58	0.74028	1502.58	0.89322
1501.16	0.73424	1501.16	0.87789
1499.73	0.73301	1499.73	0.86529
1498.3	0.73669	1498.3	0.85568
1496.87	0.74509	1496.87	0.84926
1495.44	0.75762	1495.44	0.84606
1494.01	0.77333	1494.01	0.84609
1492.58	0.79102	1492.58	0.84965
1491.15	0.80933	1491.15	0.85747
1489.72	0.82682	1489.72	0.87026
1488.29	0.84233	1488.29	0.88749
1486.86	0.85541	1486.86	0.90685
1485.43	0.8663	1485.43	0.92505
1484	0.87564	1484	0.93886
1482.57	0.88425	1482.57	0.94578
1481.14	0.89301	1481.14	0.94426
1479.71	0.90245	1479.71	0.93336
1478.28	0.91229	1478.28	0.91216
1476.85	0.92155	1476.85	0.88022
1475.42	0.92918	1475.42	0.83891
1473.99	0.93474	1473.99	0.79215
1472.56	0.93864	1472.56	0.74587
1471.13	0.94172	1471.13	0.70581
1469.7	0.94469	1469.7	0.67518
1468.27	0.94785	1468.27	0.65413
1466.84	0.95113	1466.84	0.64099
1465.41	0.95428	1465.41	0.6338
1463.98	0.95692	1463.98	0.6314
1462.55	0.95871	1462.55	0.63401
1461.12	0.95945	1461.12	0.64277
1459.69	0.95922	1459.69	0.65892
1458.27	0.95838	1458.27	0.68304
1456.84	0.9574	1456.84	0.71461
1455.41	0.95677	1455.41	0.75142
1453.98	0.9568	1453.98	0.78971
1452.55	0.95759	1452.55	0.82532
1451.12	0.95903	1451.12	0.85514
1449.69	0.96106	1449.69	0.87757
1448.26	0.96402	1448.26	0.89267
1446.83	0.96857	1446.83	0.90201
1445.4	0.9753	1445.4	0.90811
1443.97	0.98397	1443.97	0.91316
1442.54	0.99311	1442.54	0.91821
1441.11	1.0001	1441.11	0.92345
1439.68	1.00198	1439.68	0.92887
1438.25	0.9964	1438.25	0.93443
1436.82	0.98219	1436.82	0.93965
1435.39	0.95964	1435.39	0.94338
1433.96	0.93029	1433.96	0.94383
1432.53	0.89621	1432.53	0.93921
1431.1	0.85925	1431.1	0.92885
1429.67	0.82094	1429.67	0.9138
1428.24	0.78278	1428.24	0.89626
1426.81	0.74644	1426.81	0.87839
1425.38	0.71353	1425.38	0.86149
1423.95	0.68532	1423.95	0.84593
1422.52	0.66252	1422.52	0.83173
1421.09	0.64545	1421.09	0.81908
1419.66	0.63421	1419.66	0.80852
1418.23	0.62896	1418.23	0.80074
1416.8	0.63005	1416.8	0.79625
1415.37	0.63798	1415.37	0.79533
1413.95	0.65307	1413.95	0.79812
1412.52	0.67489	1412.52	0.80469
1411.09	0.70184	1411.09	0.81489
1409.66	0.73112	1409.66	0.82815
1408.23	0.7594	1408.23	0.84339
1406.8	0.78378	1406.8	0.85929
1405.37	0.80263	1405.37	0.87492
1403.94	0.81587	1403.94	0.89001
1402.51	0.82461	1402.51	0.90468
1401.08	0.83065	1401.08	0.9188
1399.65	0.8357	1399.65	0.93179
1398.22	0.84073	1398.22	0.94308
1396.79	0.84601	1396.79	0.95258
1395.36	0.85152	1395.36	0.96064
1393.93	0.85729	1393.93	0.96762
1392.5	0.8633	1392.5	0.97357
1391.07	0.86934	1391.07	0.97811
1389.64	0.87504	1389.64	0.98082
1388.21	0.88003	1388.21	0.98175
1386.78	0.88414	1386.78	0.98164
1385.35	0.88744	1385.35	0.98141
1383.92	0.89016	1383.92	0.98133
1382.49	0.89253	1382.49	0.98069
1381.06	0.89467	1381.06	0.97827
1379.63	0.89664	1379.63	0.9733
1378.2	0.89845	1378.2	0.96606
1376.77	0.90012	1376.77	0.9577
1375.34	0.90169	1375.34	0.94949
1373.91	0.90319	1373.91	0.94224
1372.48	0.90464	1372.48	0.9362
1371.06	0.90607	1371.06	0.93124
1369.63	0.90762	1369.63	0.92716
1368.2	0.90954	1368.2	0.92377
1366.77	0.91206	1366.77	0.92106
1365.34	0.91519	1365.34	0.91908
1363.91	0.91842	1363.91	0.91801
1362.48	0.92076	1362.48	0.91804
1361.05	0.92122	1361.05	0.91936
1359.62	0.91926	1359.62	0.92217
1358.19	0.91501	1358.19	0.92685
1356.76	0.90905	1356.76	0.93402
1355.33	0.90212	1355.33	0.94379
1353.9	0.89487	1353.9	0.95475
1352.47	0.88774	1352.47	0.96399
1351.04	0.88102	1351.04	0.96834
1349.61	0.87488	1349.61	0.96589
1348.18	0.86945	1348.18	0.95675
1346.75	0.86485	1346.75	0.94276
1345.32	0.8612	1345.32	0.92659
1343.89	0.85863	1343.89	0.91087
1342.46	0.85727	1342.46	0.89747
1341.03	0.85721	1341.03	0.88724
1339.6	0.85855	1339.6	0.8804
1338.17	0.86137	1338.17	0.87699
1336.74	0.86573	1336.74	0.87685
1335.31	0.87165	1335.31	0.8791
1333.88	0.87901	1333.88	0.8821
1332.45	0.88736	1332.45	0.88431
1331.02	0.89582	1331.02	0.88527
1329.59	0.90325	1329.59	0.88581
1328.16	0.90876	1328.16	0.88742
1326.74	0.91211	1326.74	0.89141
1325.31	0.91377	1325.31	0.89846
1323.88	0.9145	1323.88	0.90852
1322.45	0.91493	1322.45	0.9205
1321.02	0.91542	1321.02	0.93202
1319.59	0.91609	1319.59	0.94004
1318.16	0.91694	1318.16	0.94269
1316.73	0.91792	1316.73	0.94042
1315.3	0.91891	1315.3	0.93554
1313.87	0.91976	1313.87	0.93067
1312.44	0.9203	1312.44	0.92745
1311.01	0.92037	1311.01	0.92642
1309.58	0.91992	1309.58	0.92768
1308.15	0.91905	1308.15	0.93123
1306.72	0.91792	1306.72	0.93705
1305.29	0.9167	1305.29	0.94505
1303.86	0.91553	1303.86	0.95519
1302.43	0.91451	1302.43	0.96706
1301	0.91373	1301	0.97903
1299.57	0.91326	1299.57	0.98808
1298.14	0.91312	1298.14	0.99113
1296.71	0.91326	1296.71	0.98698
1295.28	0.91359	1295.28	0.97694
1293.85	0.91407	1293.85	0.96374
1292.42	0.91469	1292.42	0.94978
1290.99	0.91554	1290.99	0.93631
1289.56	0.91669	1289.56	0.92377
1288.13	0.91825	1288.13	0.91221
1286.7	0.92022	1286.7	0.90162
1285.27	0.92251	1285.27	0.89205
1283.85	0.92492	1283.85	0.88374
1282.42	0.92723	1282.42	0.87711
1280.99	0.92922	1280.99	0.87263
1279.56	0.93076	1279.56	0.87071
1278.13	0.9318	1278.13	0.87167
1276.7	0.93241	1276.7	0.87563
1275.27	0.93273	1275.27	0.88256
1273.84	0.93297	1273.84	0.89232
1272.41	0.93321	1272.41	0.90482
1270.98	0.93349	1270.98	0.91998
1269.55	0.93378	1269.55	0.93749
1268.12	0.93409	1268.12	0.95626
1266.69	0.93443	1266.69	0.97413
1265.26	0.93483	1265.26	0.98854
1263.83	0.93533	1263.83	0.99806
1262.4	0.93595	1262.4	1.00308
1260.97	0.93669	1260.97	1.00502
1259.54	0.93757	1259.54	1.0048
1258.11	0.93858	1258.11	1.00183
1256.68	0.93972	1256.68	0.99432
1255.25	0.94098	1255.25	0.98082
1253.82	0.94227	1253.82	0.96144
1252.39	0.94351	1252.39	0.93797
1250.96	0.94458	1250.96	0.91278
1249.53	0.94545	1249.53	0.88753
1248.1	0.94614	1248.1	0.86307
1246.67	0.94674	1246.67	0.84001
1245.24	0.94732	1245.24	0.81926
1243.81	0.94794	1243.81	0.80185
1242.38	0.94863	1242.38	0.78846
1240.95	0.94947	1240.95	0.77907
1239.53	0.95062	1239.53	0.773
1238.1	0.95225	1238.1	0.76945
1236.67	0.95434	1236.67	0.7682
1235.24	0.95641	1235.24	0.76986
1233.81	0.95763	1233.81	0.77559
1232.38	0.95728	1232.38	0.78605
1230.95	0.95517	1230.95	0.80054
1229.52	0.95165	1229.52	0.81685
1228.09	0.94729	1228.09	0.8322
1226.66	0.94259	1226.66	0.84448
1225.23	0.93789	1225.23	0.85278
1223.8	0.93339	1223.8	0.85707
1222.37	0.9292	1222.37	0.85804
1220.94	0.92536	1220.94	0.85705
1219.51	0.92191	1219.51	0.85573
1218.08	0.91892	1218.08	0.85511
1216.65	0.91647	1216.65	0.85524
1215.22	0.91472	1215.22	0.85573
1213.79	0.91377	1213.79	0.85661
1212.36	0.91375	1212.36	0.85845
1210.93	0.91477	1210.93	0.86203
1209.5	0.9169	1209.5	0.86792
1208.07	0.92021	1208.07	0.87645
1206.64	0.9247	1206.64	0.88756
1205.21	0.93022	1205.21	0.90003
1203.78	0.93633	1203.78	0.91073
1202.35	0.94225	1202.35	0.91565
1200.92	0.94708	1200.92	0.91249
1199.49	0.95026	1199.49	0.90213
1198.06	0.95195	1198.06	0.88735
1196.64	0.95277	1196.64	0.87066
1195.21	0.95335	1195.21	0.85357
1193.78	0.95403	1193.78	0.83723
1192.35	0.95485	1192.35	0.82295
1190.92	0.95577	1190.92	0.81196
1189.49	0.95671	1189.49	0.80499
1188.06	0.95759	1188.06	0.80201
1186.63	0.95839	1186.63	0.80225
1185.2	0.95908	1185.2	0.80481
1183.77	0.95971	1183.77	0.80929
1182.34	0.96031	1182.34	0.81607
1180.91	0.96096	1180.91	0.82595
1179.48	0.96169	1179.48	0.83953
1178.05	0.96255	1178.05	0.857
1176.62	0.96356	1176.62	0.8783
1175.19	0.96473	1175.19	0.90308
1173.76	0.96602	1173.76	0.93032
1172.33	0.96738	1172.33	0.95764
1170.9	0.96876	1170.9	0.98111
1169.47	0.97009	1169.47	0.99673
1168.04	0.97132	1168.04	1.00311
1166.61	0.97249	1166.61	1.00289
1165.18	0.97368	1165.18	1.00083
1163.75	0.97515	1163.75	1.00052
1162.32	0.97726	1162.32	1.00251
1160.89	0.98018	1160.89	1.00492
1159.46	0.98344	1159.46	1.00534
1158.03	0.98604	1158.03	1.00239
1156.6	0.98712	1156.6	0.99619
1155.17	0.98631	1155.17	0.98777
1153.74	0.9835	1153.74	0.9783
1152.32	0.97859	1152.32	0.96869
1150.89	0.97169	1150.89	0.95949
1149.46	0.96329	1149.46	0.95105
1148.03	0.95413	1148.03	0.94362
1146.6	0.94488	1146.6	0.93741
1145.17	0.93607	1145.17	0.93257
1143.74	0.92805	1143.74	0.9292
1142.31	0.9211	1142.31	0.92738
1140.88	0.91539	1140.88	0.92713
[truncated: 519 more rows]

## Sheet: Figure 2a
	TGA		17 AMU		18 AMU		35 AMU		44 AMU		30 AMU		Phen
25.6	98.6402	25.6	0.000308899	25.6	0.00876	25.6	0.000326159	25.6	1.65956e-05	25.6	3.96081e-05	23.0121	100
25.6	98.6402	25.67	0.000317529	25.67	0.00872	25.67	0.000359792	25.67	1.55999e-05	25.67	8.40843e-06	23.0058	100.001
25.6	98.6402	26.49	0.000310338	26.49	0.00874	26.49	0.000358022	26.49	8.74035e-06	26.49	2.65529e-06	23.0125	100
25.6	98.6402	28.48	0.000321401	28.48	0.00879	28.48	0.000349393	28.48	5.19995e-05	28.48	1.28339e-05	23.0141	99.9991
25.6	98.6402	31.48	0.000322729	31.48	0.00868	31.48	0.000340431	31.48	2.69955e-05	31.48	2.43402e-06	23.0143	99.9992
25.6	98.6402	35.03	0.000307461	35.03	0.00879	35.03	0.000355256	35.03	2.16849e-05	35.03	1.44935e-05	23.0112	99.9987
25.6	98.6402	38.75	0.000315648	38.75	0.00877	38.75	0.000398073	38.75	1.73701e-05	38.75	3.11997e-05	23.0084	99.9982
25.6	98.6402	42.34	0.000325937	42.34	0.00878	42.34	0.000337112	42.34	2.84338e-05	42.34	2.20168e-05	23.0085	99.9972
25.6	98.6402	45.72	0.00035249	45.72	0.00886	45.72	0.000338771	45.72	6.5276e-06	45.72	4.71315e-05	23.0103	99.9965
25.6	98.6402	48.86	0.000348065	48.86	0.00891	48.86	0.000334678	48.86	3.93869e-05	48.86	1.92509e-05	23.0109	99.9966
25.6	98.6402	51.83	0.00039929	51.83	0.00908	51.83	0.000330252	51.83	4.04932e-05	51.83	3.77273e-05	23.0096	99.9951
25.59	98.6402	54.69	0.000402388	54.69	0.00924	54.69	0.00035581	54.69	3.13104e-05	54.69	1e-13	23.0117	99.9939
25.59	98.6402	57.53	0.000434583	57.53	0.00937	57.53	0.00035061	57.53	2.33445e-05	57.53	9.29353e-06	23.0105	99.9921
25.59	98.6402	60.4	0.000482379	60.4	0.00954	60.4	0.000340431	60.4	3.5072e-05	60.4	1.83658e-05	23.0161	99.99
25.59	98.6402	63.33	0.000540795	63.33	0.00973	63.33	0.000333682	63.33	4.83485e-05	63.33	1.18382e-05	23.0165	99.9879
25.59	98.6403	66.34	0.000542012	66.34	0.00977	66.34	0.000338661	66.34	2.61104e-05	66.34	4.53613e-06	23.019	99.987
25.59	98.6403	69.41	0.000553297	69.41	0.00989	69.41	0.000351163	69.41	2.68849e-05	69.41	1.98041e-05	23.0169	99.9856
25.59	98.6403	72.53	0.000606182	72.53	0.0104	72.53	0.000377826	72.53	1.67062e-05	72.53	1.43828e-05	23.0235	99.9842
25.59	98.6403	75.68	0.000627313	75.68	0.0102	75.68	0.000361231	75.68	5.33272e-05	75.68	2.03573e-05	23.0187	99.9835
25.59	98.6403	78.84	0.000649662	78.84	0.01045	78.84	0.000348286	78.84	1.27233e-05	78.84	4.22634e-05	23.03	99.9826
25.59	98.6403	82.01	0.000694249	82.01	0.01091	82.01	0.000367426	82.01	1.38297e-05	82.01	1.59318e-05	23.0301	99.9826
25.59	98.6403	85.16	0.000705645	85.16	0.01079	85.16	0.000306576	85.16	4.28166e-05	85.16	2.34551e-05	23.0259	99.9814
25.59	98.6403	88.33	0.00074658	88.33	0.01089	88.33	0.000341648	88.33	3.79486e-05	88.33	1.47148e-05	23.0328	99.9798
25.59	98.6403	91.46	0.000777559	91.46	0.01072	91.46	0.000324499	91.46	1.85871e-05	91.46	2.43402e-05	23.0385	99.9794
25.59	98.6403	94.61	0.00078121	94.61	0.01097	94.61	0.00032992	94.61	5.08932e-05	94.61	1.59318e-05	23.0406	99.979
25.59	98.6403	97.76	0.000796588	97.76	0.01136	97.76	0.000345631	97.76	3.57358e-05	97.76	1.86977e-05	23.0537	99.978
25.59	98.6403	100.92	0.000841507	100.92	0.01151	100.92	0.000328703	100.92	1.08425e-05	100.92	9.73608e-06	23.0492	99.9769
25.59	98.6403	104.09	0.000827899	104.09	0.01148	104.09	0.00033501	104.09	2.84338e-05	104.09	7.74461e-06	23.0619	99.9753
25.59	98.6403	107.26	0.000880673	107.26	0.01162	107.26	0.000343308	107.26	7.35738e-05	107.26	3.59571e-05	23.0674	99.9739
25.59	98.6403	110.44	0.000876358	110.44	0.01149	110.44	0.000349503	110.44	2.52253e-05	110.44	3.28593e-05	23.0713	99.9723
25.59	98.6403	113.63	0.000899039	113.63	0.01166	113.63	0.000338661	113.63	2.47828e-05	113.63	2.98721e-05	23.0763	99.9689
25.59	98.6403	116.82	0.000882	116.82	0.01173	116.82	0.00034552	116.82	8.85098e-06	116.82	9.73608e-06	23.09	99.9665
25.59	98.6403	120.01	0.000915634	120.01	0.01174	120.01	0.000363222	120.01	4.84591e-05	120.01	1e-13	23.0947	99.9667
25.59	98.6403	123.2	0.000923047	123.2	0.01181	123.2	0.000353486	123.2	4.55826e-05	123.2	2.27913e-05	23.1061	99.968
25.59	98.6402	126.39	0.000941523	126.39	0.01184	126.39	0.000354261	126.39	8.05439e-05	126.39	2.45615e-05	23.1121	99.9686
25.59	98.6402	129.58	0.000940528	129.58	0.0118	129.58	0.000326601	129.58	3.5072e-05	129.58	1.99147e-06	23.1175	99.9666
25.59	98.6402	132.77	0.000962655	132.77	0.01178	132.77	0.00035238	132.77	2.68849e-05	132.77	1.26127e-05	23.1262	99.9654
25.59	98.6402	135.96	0.000971174	135.96	0.01179	135.96	0.000353265	135.96	1.3719e-05	135.96	1.29446e-05	23.138	99.9653
25.59	98.6402	139.15	0.000953693	139.15	0.01206	139.15	0.000335674	139.15	4.01613e-05	139.15	2.56679e-05	23.1487	99.9646
25.59	98.6402	142.34	0.000968629	142.34	0.01189	142.34	0.000344414	142.34	4.34805e-05	142.34	3.16423e-05	23.1569	99.9621
25.59	98.6402	145.53	0.000942962	145.53	0.01199	145.53	0.000323282	145.53	3.58465e-05	145.53	2.65529e-05	23.1743	99.96
25.59	98.6402	148.73	0.00096	148.73	0.01192	148.73	0.000363222	148.73	4.41443e-05	148.73	5.08932e-06	23.1828	99.9576
25.59	98.6402	151.92	0.000931455	151.92	0.01195	151.92	0.000343529	151.92	6.35058e-05	151.92	1.06212e-05	23.1932	99.9553
25.59	98.6402	155.11	0.000969957	155.11	0.01197	155.11	0.000346959	155.11	5.00081e-05	155.11	1.31658e-05	23.206	99.953
25.59	98.6402	158.31	0.000956791	158.31	0.01187	158.31	0.000348286	158.31	1.42722e-05	158.31	2.11317e-05	23.2189	99.9492
25.59	98.6402	161.5	0.000979914	161.5	0.01192	161.5	0.000343861	161.5	3.89443e-05	161.5	2.87657e-06	23.2382	99.9471
25.59	98.6402	164.69	0.000940306	164.69	0.0119	164.69	0.000338439	164.69	4.94549e-05	164.69	2.20168e-05	23.2504	99.9441
25.59	98.6402	167.89	0.000982238	167.89	0.01192	167.89	0.000333129	167.89	2.94295e-05	167.89	2.6221e-05	23.2659	99.9419
25.59	98.6402	171.09	0.00096874	171.09	0.01178	171.09	0.000316533	171.09	4.00507e-05	171.09	5.53186e-07	23.277	99.9408
25.59	98.6402	174.28	0.0009808	174.28	0.01222	174.28	0.000350831	174.28	2.72168e-05	174.28	2.36764e-05	23.2991	99.9396
25.59	98.6402	177.47	0.000962544	177.47	0.01192	177.47	0.000361009	177.47	3.7838e-05	177.47	1.48254e-05	23.3163	99.9382
25.59	98.6402	180.66	0.000972059	180.66	0.01206	180.66	0.00034021	180.66	5.16676e-05	180.66	5.53186e-07	23.3345	99.939
25.59	98.6402	183.85	0.000933004	183.85	0.01193	183.85	0.000343861	183.85	3.49614e-05	183.85	1.08425e-05	23.3533	99.9377
25.59	98.6402	187.04	0.000969736	187.04	0.01194	187.04	0.000349503	187.04	3.82805e-05	187.04	2.57785e-05	23.3753	99.9351
25.59	98.6402	190.23	0.000984561	190.23	0.012	190.23	0.000330363	190.23	3.19742e-05	190.23	1.1285e-05	23.394	99.9332
25.59	98.6402	193.43	0.000959557	193.43	0.01187	193.43	0.000357137	193.43	5.3991e-05	193.43	6.41696e-06	23.4116	99.9298
25.59	98.6402	196.62	0.000955353	196.62	0.01196	196.62	0.000342201	196.62	3.18635e-05	196.62	2.76593e-05	23.4366	99.9273
25.59	98.6402	199.81	0.000961106	199.81	0.01203	199.81	0.000325384	199.81	4.66889e-05	199.81	1.01786e-05	23.4618	99.9245
25.59	98.6402	203	0.000949157	203	0.01213	203	0.000322286	203	4.07145e-05	203	1.47148e-05	23.4823	99.9217
25.59	98.6402	206.19	0.000953583	206.19	0.01192	206.19	0.000380703	206.19	3.89443e-05	206.19	2.46721e-05	23.5007	99.9184
25.59	98.6403	209.39	0.000957676	209.39	0.01204	209.39	0.000346405	209.39	6.37271e-05	209.39	8.40843e-06	23.524	99.9163
25.59	98.6403	212.58	0.000918068	212.58	0.01205	212.58	0.000336116	212.58	4.37017e-05	212.58	1.22807e-05	23.5526	99.9119
25.59	98.6403	215.76	0.000934443	215.76	0.01193	215.76	0.000324057	215.76	2.90976e-05	215.76	2.09104e-05	23.5705	99.9086
25.59	98.6403	218.94	0.000922272	218.94	0.01207	218.94	0.000346516	218.94	4.12677e-05	218.94	5.53186e-06	23.5979	99.9057
25.59	98.6403	222.07	0.000925149	222.07	0.0116	222.07	0.000330805	222.07	5.57612e-05	222.07	1.7702e-05	23.6284	99.9021
25.59	98.6403	225.11	0.000929243	225.11	0.01187	225.11	0.000320738	225.11	3.98294e-05	225.11	1.68169e-05	23.6547	99.8997
25.59	98.6403	228.09	0.000924375	228.09	0.01184	228.09	0.000334678	228.09	3.91656e-05	228.09	1.22807e-05	23.6807	99.8979
25.59	98.6403	231.07	0.0009496	231.07	0.01195	231.07	0.000325274	231.07	4.77953e-05	231.07	2.42296e-05	23.7053	99.8952
25.59	98.6404	234.18	0.001	234.18	0.01201	234.18	0.000359018	234.18	4.84591e-05	234.18	1.88083e-06	23.7369	99.8911
25.59	98.6404	237.41	0.000989872	237.41	0.01221	237.41	0.000334899	237.41	4.94549e-05	237.41	1e-13	23.7689	99.8882
25.59	98.6404	240.71	0.00102	240.71	0.01229	240.71	0.000337997	240.71	4.19315e-05	240.71	1.20595e-05	23.7946	99.8846
25.59	98.6404	244.03	0.00102	244.03	0.01219	244.03	0.000356252	244.03	5.24421e-05	244.03	4.53613e-06	23.827	99.8818
25.59	98.6404	247.31	0.00102	247.31	0.01212	247.31	0.000334788	247.31	7.46802e-05	247.31	8.96162e-06	23.8605	99.8784
25.59	98.6405	250.56	0.001	250.56	0.01193	250.56	0.000356363	250.56	4.93442e-05	250.56	1.18382e-05	23.8898	99.8747
25.59	98.6405	253.79	0.000950264	253.79	0.01198	253.79	0.000331469	253.79	4.18209e-05	253.79	2.10211e-05	23.9272	99.8711
25.59	98.6405	256.98	0.000949157	256.98	0.01191	256.98	0.00034032	256.98	4.42549e-05	256.98	1.74807e-05	23.9627	99.8684
25.59	98.6405	260.16	0.000961659	260.16	0.01195	260.16	0.00034375	260.16	6.19569e-05	260.16	1.62637e-05	23.9929	99.8657
25.59	98.6406	263.34	0.000946613	263.34	0.01185	263.34	0.000346848	263.34	5.26633e-05	263.34	3.21955e-05	24.0323	99.8629
25.59	98.6406	266.53	0.000943736	266.53	0.01185	266.53	0.000357248	266.53	3.58465e-05	266.53	5.86378e-06	24.069	99.8598
25.59	98.6406	269.72	0.000891515	269.72	0.0117	269.72	0.000355367	269.72	2.57785e-05	269.72	2.97614e-05	24.1054	99.8558
25.59	98.6407	272.91	0.000883992	272.91	0.01132	272.91	0.000331469	272.91	6.01867e-05	272.91	2.96508e-05	24.1456	99.8528
25.59	98.6407	276.11	0.00088886	276.11	0.01137	276.11	0.000332686	276.11	2.97614e-05	276.11	1e-13	24.1842	99.85
25.59	98.6407	279.33	0.000870384	279.33	0.01169	279.33	0.00034375	279.33	2.53359e-05	279.33	1.51573e-05	24.214	99.8474
25.59	98.6408	282.54	0.000867839	282.54	0.01142	282.54	0.000336669	282.54	3.49614e-05	282.54	2.43402e-06	24.2619	99.8451
25.59	98.6408	285.74	0.000862528	285.74	0.01128	285.74	0.000336005	285.74	5.49867e-05	285.74	1.96934e-05	24.3016	99.8436
25.6	98.6409	288.92	0.000855226	288.92	0.01141	288.92	0.00035238	288.92	4.55826e-05	288.92	1.48254e-05	24.3431	99.8421
25.6	98.6409	292.1	0.000836529	292.1	0.01133	292.1	0.000330252	292.1	4.67996e-05	292.1	1.84764e-05	24.3874	99.8399
25.6	98.641	295.27	0.00085943	295.27	0.01135	295.27	0.000346737	295.27	7.25781e-05	295.27	1.67062e-05	24.4261	99.8379
25.6	98.641	298.44	0.000827678	298.44	0.01111	298.44	0.000327376	298.44	5.08932e-05	298.44	2.46721e-05	24.4673	99.8362
25.6	98.6411	301.61	0.000811525	301.61	0.01104	301.61	0.000335452	301.61	1.98041e-05	301.61	1.41616e-05	24.5181	99.8345
25.6	98.6411	304.77	0.000810307	304.77	0.01103	304.77	0.000339546	304.77	4.35911e-05	304.77	1.46041e-05	24.562	99.8322
25.6	98.6412	307.94	0.000800793	307.94	0.01111	307.94	0.000348839	307.94	4.01613e-05	307.94	8.07652e-06	24.6085	99.8293
25.6	98.6412	311.11	0.000805329	311.11	0.01114	311.11	0.000343197	311.11	5.13357e-05	311.11	1.15063e-05	24.6613	99.8257
25.6	98.6413	314.27	0.000791167	314.27	0.01113	314.27	0.000321844	314.27	4.21528e-05	314.27	6.30633e-06	24.7035	99.8226
25.6	98.6414	317.43	0.000785967	317.43	0.0109	317.43	0.000331469	317.43	6.02973e-05	317.43	2.96508e-05	24.757	99.8197
25.6	98.6414	320.58	0.000781542	320.58	0.01112	320.58	0.000341648	320.58	4.77953e-05	320.58	2.23487e-05	24.8041	99.8165
25.6	98.6415	323.75	0.00078818	323.75	0.01099	323.75	0.000329146	323.75	3.82805e-05	323.75	3.29699e-05	24.849	99.8134
25.6	98.6416	326.9	0.000760189	326.9	0.01104	326.9	0.000319189	326.9	5.23314e-05	326.9	2.61104e-05	24.8974	99.8105
25.6	98.6416	330.06	0.00076561	330.06	0.01079	330.06	0.000327044	330.06	5.89697e-05	330.06	1.41616e-05	24.956	99.8069
25.6	98.6417	333.21	0.000737508	333.21	0.01082	333.21	0.000334235	333.21	5.63144e-05	333.21	1.13956e-05	25.0073	99.8033
25.6	98.6418	336.37	0.000753219	336.37	0.01094	336.37	0.000312661	336.37	7.74461e-05	336.37	1.74807e-05	25.0557	99.801
25.6	98.6419	339.52	0.000743925	339.52	0.01101	339.52	0.000353265	339.52	4.12677e-05	339.52	3.44082e-05	25.1106	99.7987
25.6	98.6419	342.67	0.000733304	342.67	0.01073	342.67	0.000340542	342.67	8.34205e-05	342.67	2.68849e-05	25.1628	99.7966
25.6	98.642	345.82	0.000730759	345.82	0.01068	345.82	0.000330363	345.82	6.32845e-05	345.82	2.64423e-05	25.2208	99.7939
25.6	98.6421	348.98	0.000740938	348.98	0.01075	348.98	0.000332465	348.98	3.57358e-05	348.98	1.57105e-05	25.2742	99.7905
25.6	98.6422	352.11	0.000725227	352.11	0.0108	352.11	0.000324167	352.11	4.12677e-05	352.11	1.96934e-05	25.3331	99.7863
25.6	98.6423	355.18	0.000718921	355.18	0.0108	355.18	0.00033512	355.18	5.79739e-05	355.18	2.02466e-05	25.3852	99.783
25.6	98.6423	358.15	0.000735406	358.15	0.01088	358.15	0.000318303	358.15	7.05866e-05	358.15	2.07998e-05	25.4486	99.7792
25.6	98.6424	361.33	0.000721134	361.33	0.01081	361.33	0.000310116	361.33	5.93016e-05	361.33	2.48934e-05	25.5082	99.7757
25.6	98.6425	364.55	0.000774572	364.55	0.01083	364.55	0.000335563	364.55	6.66036e-05	364.55	1.31658e-05	25.5679	99.7718
25.6	98.6426	367.78	0.000770699	367.78	0.0108	367.78	0.000321401	367.78	6.42803e-05	367.78	1.98041e-05	25.6271	99.7669
25.6	98.6427	370.94	0.000770257	370.94	0.01087	370.94	0.000307018	370.94	6.771e-05	370.94	3.09784e-05	25.689	99.7632
25.6	98.6428	374.1	0.000742376	374.1	0.01063	374.1	0.000324831	374.1	7.95482e-05	374.1	2.33445e-05	25.7505	99.7598
25.6	98.6429	377.25	0.000759968	377.25	0.01081	377.25	0.000321623	377.25	5.01187e-05	377.25	2.29019e-05	25.8104	99.7563
25.6	98.643	380.39	0.000743151	380.39	0.01065	380.39	0.000332133	380.39	7.58972e-05	380.39	4.08252e-05	25.8704	99.7524
25.6	98.6431	383.52	0.000730538	383.52	0.01063	383.52	0.000328593	383.52	5.00081e-05	383.52	1.70381e-05	25.9368	99.7498
25.6	98.6432	386.66	0.000707747	386.66	0.01066	386.66	0.000311333	386.66	6.15143e-05	386.66	4.15996e-05	26.0001	99.7468
25.6	98.6433	389.84	0.000706751	389.84	0.01079	389.84	0.000323946	389.84	4.81272e-05	389.84	3.25274e-05	26.0644	99.7443
25.6	98.6434	392.99	0.000719142	392.99	0.01065	392.99	0.000309342	392.99	7.75567e-05	392.99	1e-13	26.1281	99.7407
25.6	98.6436	396.15	0.000699449	396.15	0.01083	396.15	0.000320295	396.15	6.79313e-05	396.15	2.14636e-05	26.1989	99.7375
25.6	98.6437	399.3	0.000704981	399.3	0.0107	399.3	0.000346848	399.3	6.91483e-05	399.3	1.0068e-05	26.2606	99.7347
25.6	98.6438	402.43	0.000715491	402.43	0.01049	402.43	0.000320848	402.43	6.94802e-05	402.43	2.09104e-05	26.3257	99.7321
25.6	98.6439	405.57	0.000686836	405.57	0.01088	405.57	0.000327929	405.57	7.26887e-05	405.57	1.23914e-05	26.4016	99.7288
25.6	98.6441	408.72	0.000702436	408.72	0.0107	408.72	0.000326601	408.72	5.90803e-05	408.72	2.59998e-05	26.4686	99.7253
25.6	98.6442	411.88	0.000708742	411.88	0.01056	411.88	0.00031421	411.88	5.83058e-05	411.88	4.00507e-05	26.54	99.723
25.61	98.6443	415.01	0.000680309	415.01	0.01058	415.01	0.00029861	415.01	4.76847e-05	415.01	1.78126e-05	26.608	99.7212
25.61	98.6445	418.17	0.0006875	418.17	0.01058	418.17	0.000313104	418.17	6.21782e-05	418.17	1.83658e-05	26.6745	99.7184
25.61	98.6446	421.31	0.000690045	421.31	0.01073	421.31	0.000348397	421.31	5.87484e-05	421.31	1e-13	26.7461	99.7147
25.61	98.6448	424.44	0.000686172	424.44	0.01073	424.44	0.000335563	424.44	9.37098e-05	424.44	2.56679e-05	26.8216	99.7137
25.61	98.6449	427.57	0.000699449	427.57	0.01068	427.57	0.000304253	427.57	5.41016e-05	427.57	4.53613e-06	26.899	99.713
25.61	98.6451	430.71	0.000696683	430.71	0.01054	430.71	0.000313657	430.71	7.37951e-05	430.71	1.92509e-05	26.9664	99.7124
25.61	98.6452	433.85	0.000687279	433.85	0.01051	433.85	0.000330474	433.85	7.0476e-05	433.85	3.06465e-05	27.0397	99.7103
25.61	98.6454	436.97	0.000691704	436.97	0.01045	436.97	0.000294406	436.97	6.81526e-05	436.97	2.96508e-05	27.1164	99.7085
25.61	98.6456	440.11	0.000694138	440.11	0.01068	440.11	0.000333129	440.11	7.71142e-05	440.11	3.13104e-05	27.1976	99.7066
25.61	98.6458	443.23	0.000679866	443.23	0.01064	443.23	0.000329478	443.23	5.95229e-05	443.23	3.29699e-05	27.2684	99.7033
25.61	98.646	446.36	0.000667364	446.36	0.01059	446.36	0.000306023	446.36	7.86631e-05	446.36	1.43828e-05	27.3419	99.6997
25.61	98.6461	449.49	0.000661168	449.49	0.01045	449.49	0.000294627	449.49	6.771e-05	449.49	2.99827e-05	27.4194	99.6967
25.61	98.6463	452.62	0.00067876	452.62	0.01056	452.62	0.000320959	452.62	9.70289e-05	452.62	1.74807e-05	27.4982	99.694
25.61	98.6465	455.76	0.000660062	455.76	0.01055	455.76	0.000318857	455.76	0.000107208	455.76	3.00933e-05	27.5754	99.6888
25.61	98.6467	458.88	0.000663492	458.88	0.01037	458.88	0.000310448	458.88	7.85525e-05	458.88	1.58211e-05	27.6564	99.6861
25.61	98.6469	462	0.000650547	462	0.01056	462	0.000318857	462	7.6561e-05	462	2.71061e-05	27.7335	99.6818
25.61	98.6472	465.13	0.000655083	465.13	0.01032	465.13	0.000321291	465.13	7.37951e-05	465.13	3.51827e-05	27.817	99.6786
25.62	98.6474	468.25	0.000659841	468.25	0.01054	468.25	0.000320295	468.25	6.14037e-05	468.25	2.48934e-05	27.8914	99.6756
25.62	98.6476	471.38	0.000667364	471.38	0.0103	471.38	0.000308789	471.38	9.52587e-05	471.38	2.65529e-05	27.98	99.6719
25.62	98.6479	474.5	0.0006563	474.5	0.01049	474.5	0.000322176	474.5	6.57186e-05	474.5	3.25274e-05	28.056	99.6689
25.62	98.6481	477.64	0.000645901	477.64	0.01064	477.64	0.000297946	477.64	9.05013e-05	477.64	3.15316e-05	28.1383	99.6657
25.62	98.6484	480.75	0.000649773	480.75	0.01026	480.75	0.000294406	480.75	8.47482e-05	480.75	2.02466e-05	28.2223	99.6634
25.62	98.6486	483.87	0.000674998	483.87	0.01039	483.87	0.000318746	483.87	0.000100459	483.87	1.57105e-05	28.3107	99.6612
25.62	98.6489	486.99	0.000656743	486.99	0.01055	486.99	0.000304142	486.99	8.87311e-05	486.99	1.83658e-05	28.394	99.6594
25.62	98.6491	490.12	0.000643356	490.12	0.01056	490.12	0.00029507	490.12	0.000102008	490.12	1.30552e-05	28.4776	99.6556
25.62	98.6494	493.24	0.0006511	493.24	0.01048	493.24	0.000304031	493.24	8.99481e-05	493.24	2.35657e-05	28.5663	99.6536
25.62	98.6497	496.36	0.000671679	496.36	0.01048	496.36	0.000299827	496.36	9.17183e-05	496.36	1.18382e-05	28.6486	99.6514
25.62	98.65	499.5	0.000636607	499.5	0.01058	499.5	0.000325495	499.5	0.000102671	499.5	2.51147e-05	28.7348	99.649
25.63	98.6503	502.61	0.000647339	502.61	0.01049	502.61	0.000318414	502.61	0.000113956	502.61	3.29699e-05	28.8168	99.6474
25.63	98.6506	505.73	0.000643135	505.73	0.01053	505.73	0.000314542	505.73	0.000102339	505.73	3.09784e-05	28.9052	99.6453
25.63	98.6509	508.86	0.000629416	508.86	0.01041	508.86	0.000311776	508.86	0.000120263	508.86	5.77527e-05	28.9931	99.6436
25.63	98.6512	511.98	0.000651986	511.98	0.01037	511.98	0.000300601	511.98	0.000111522	511.98	3.85018e-05	29.0779	99.6401
25.63	98.6516	515.1	0.000640037	515.1	0.01066	515.1	0.000334567	515.1	9.80246e-05	515.1	1.05105e-05	29.1657	99.6372
25.63	98.6519	518.23	0.000643909	518.23	0.01039	518.23	0.000312108	518.23	0.000135309	518.23	2.85444e-05	29.2543	99.6345
25.63	98.6522	521.36	0.00065099	521.36	0.01048	521.36	0.000314431	521.36	0.000155445	521.36	3.34125e-05	29.3414	99.6338
25.63	98.6526	524.49	0.000660947	524.49	0.01048	524.49	0.000313325	524.49	0.000201249	524.49	2.92082e-05	29.4302	99.6319
25.63	98.6529	527.61	0.000660947	527.61	0.01049	527.61	0.000312772	527.61	0.000231232	527.61	3.65103e-05	29.5177	99.6295
25.64	98.6533	530.74	0.000647118	530.74	0.01041	530.74	0.000296729	530.74	0.000249266	530.74	4.66889e-05	29.6111	99.6264
25.64	98.6537	533.87	0.000653977	533.87	0.01038	533.87	0.000295623	533.87	0.000273274	533.87	4.40336e-05	29.7041	99.6247
25.64	98.6541	537	0.000647339	537	0.0104	537	0.000325716	537	0.000297393	537	5.63144e-05	29.7912	99.6242
25.64	98.6544	540.12	0.000632513	540.12	0.01052	540.12	0.000325827	540.12	0.000335452	540.12	5.06719e-05	29.8886	99.6228
25.64	98.6548	543.26	0.000660283	543.26	0.01045	543.26	0.000311223	543.26	0.00036798	543.26	6.49441e-05	29.973	99.6213
25.64	98.6552	546.37	0.000661168	546.37	0.01058	546.37	0.000309342	546.37	0.00041323	546.37	6.1625e-05	30.0672	99.6201
25.64	98.6556	549.5	0.000684955	549.5	0.01066	549.5	0.000319852	549.5	0.000423962	549.5	5.2774e-05	30.1613	99.618
25.64	98.6561	552.63	0.000675773	552.63	0.01051	552.63	0.000325937	552.63	0.000443766	552.63	7.32419e-05	30.2529	99.6148
25.65	98.6565	555.75	0.000682632	555.75	0.01047	555.75	0.000306576	555.75	0.000483706	555.75	7.64504e-05	30.3487	99.6119
25.65	98.6569	558.88	0.000680862	558.88	0.01038	558.88	0.000317418	558.88	0.000535816	558.88	9.72502e-05	30.4428	99.6099
25.65	98.6574	562	0.000670019	562	0.01057	562	0.000305912	562	0.000562369	562	6.39483e-05	30.54	99.609
25.65	98.6578	565.14	0.0006875	565.14	0.01063	565.14	0.000312108	565.14	0.000606956	565.14	8.08759e-05	30.6351	99.6069
25.65	98.6583	568.26	0.000684955	568.26	0.01073	568.26	0.00029861	568.26	0.00061282	568.26	9.23821e-05	30.7246	99.6035
25.65	98.6587	571.38	0.000666036	571.38	0.01062	571.38	0.000308678	571.38	0.000648113	571.38	9.35991e-05	30.8186	99.6009
25.65	98.6592	574.51	0.000679534	574.51	0.01076	574.51	0.000277257	574.51	0.000663934	574.51	8.40843e-05	30.9154	99.5997
25.66	98.6597	577.63	0.000697679	577.63	0.01075	577.63	0.000313546	577.63	0.000691041	577.63	0.000105991	31.0132	99.5982
25.66	98.6602	580.75	0.000714053	580.75	0.01073	580.75	0.000308346	580.75	0.000715823	580.75	0.000100791	31.1075	99.5976
25.66	98.6607	583.87	0.000687943	583.87	0.01074	583.87	0.000292857	583.87	0.000692036	583.87	8.25354e-05	31.1968	99.5964
25.66	98.6611	587.01	0.000705202	587.01	0.01087	587.01	0.000316755	587.01	0.000743593	587.01	0.000107097	31.3009	99.5946
25.66	98.6617	590.12	0.000675551	590.12	0.0107	590.12	0.000317086	590.12	0.000718257	590.12	0.000104331	31.3925	99.5912
25.66	98.6622	593.24	0.000697015	593.24	0.01056	593.24	0.000297282	593.24	0.000741491	593.24	0.00011451	31.4925	99.5885
25.67	98.6627	596.37	0.000704538	596.37	0.0107	596.37	0.000292414	596.37	0.000778665	596.37	0.000126237	31.5925	99.5859
25.67	98.6632	599.49	0.000725891	599.49	0.01065	599.49	0.000309784	599.49	0.000773023	599.49	0.000104552	31.6859	99.5842
25.67	98.6637	602.61	0.000702215	602.61	0.0108	602.61	0.000290423	602.61	0.000800903	602.61	0.000118382	31.7864	99.5821
25.67	98.6643	605.73	0.000728215	605.73	0.0109	605.73	0.000307572	605.73	0.000822478	605.73	0.000111965	31.8795	99.5794
25.67	98.6648	608.88	0.000732751	608.88	0.01086	608.88	0.000280355	608.88	0.000815618	608.88	0.000103557	31.98	99.5771
25.67	98.6654	611.99	0.000724232	611.99	0.0107	611.99	0.00029518	611.99	0.000849252	611.99	0.000102561	32.0802	99.5754
25.68	98.666	615.11	0.000715381	615.11	0.01083	615.11	0.000301044	615.11	0.000841839	615.11	0.000102893	32.1748	99.5724
25.68	98.6665	618.24	0.000716708	618.24	0.01066	618.24	0.000298167	618.24	0.000866622	618.24	0.000101565	32.2789	99.5706
25.68	98.6671	621.37	0.000737066	621.37	0.01084	621.37	0.00030038	621.37	0.000866401	621.37	0.000131437	32.3739	99.5703
25.68	98.6677	624.49	0.00073607	624.49	0.01077	624.49	0.000298057	624.49	0.00087503	624.49	0.000105991	32.4781	99.5686
25.68	98.6683	627.62	0.00072921	627.62	0.01103	627.62	0.000311997	627.62	0.000905456	627.62	0.000110305	32.5745	99.567
25.68	98.6689	630.76	0.000743815	630.76	0.01105	630.76	0.000290755	630.76	0.000922604	630.76	0.00012845	32.6749	99.5654
25.69	98.6695	633.87	0.000744146	633.87	0.01084	633.87	0.000286108	633.87	0.000914528	633.87	0.000124688	32.7814	99.5633
25.69	98.6701	637	0.000752997	637	0.01093	637	0.000282568	637	0.000950374	637	0.000111633	32.8773	99.5612
25.69	98.6708	640.13	0.00074824	640.13	0.01105	640.13	0.000324057	640.13	0.000952255	640.13	0.000117386	32.9783	99.5585
25.69	98.6714	643.26	0.000771031	643.26	0.01084	643.26	0.000267078	643.26	0.000951259	643.26	0.000125795	33.0728	99.5558
25.69	98.672	646.38	0.000744921	646.38	0.01101	646.38	0.000310006	646.38	0.000965311	646.38	0.00011462	33.1788	99.5546
25.7	98.6727	649.51	0.000765057	649.51	0.01109	649.51	0.00030558	649.51	0.00101	649.51	0.000114952	33.2799	99.5536
25.7	98.6733	652.64	0.000769372	652.64	0.01096	652.64	0.000273385	652.64	0.000986331	652.64	9.89097e-05	33.3774	99.5515
25.7	98.674	655.76	0.000773908	655.76	0.01085	655.76	0.000292746	655.76	0.00099297	655.76	0.000101565	33.4824	99.5504
25.7	98.6746	658.89	0.000760853	658.89	0.01114	658.89	0.000298389	658.89	0.00103	658.89	0.000107539	33.5905	99.5486
25.7	98.6753	662.01	0.000764393	662.01	0.01119	662.01	0.000285002	662.01	0.00103	662.01	9.20502e-05	33.6857	99.5469
25.71	98.676	665.14	0.000773023	665.14	0.01106	665.14	0.000284891	665.14	0.00101	665.14	0.000129114	33.7925	99.5446
25.71	98.6767	668.27	0.000765167	668.27	0.01107	668.27	0.000296397	668.27	0.00104	668.27	0.000123914	33.8892	99.5424
25.71	98.6774	671.4	0.000767712	671.4	0.01089	671.4	0.000295512	671.4	0.00103	671.4	0.000104774	34.0007	99.5418
25.71	98.6781	674.53	0.000763619	674.53	0.01085	674.53	0.000298831	674.53	0.00105	674.53	0.000114952	34.0969	99.5421
25.72	98.6788	677.65	0.000778333	677.65	0.01115	677.65	0.000285887	677.65	0.00105	677.65	0.000105105	34.2081	99.5411
25.72	98.6795	680.78	0.000770257	680.78	0.01103	680.78	0.000286993	680.78	0.00105	680.78	0.000101897	34.3076	99.539
25.72	98.6802	683.91	0.000779329	683.91	0.01104	683.91	0.000293631	683.91	0.00108	683.91	0.000114178	34.4127	99.5375
25.72	98.6809	687.04	0.00077435	687.04	0.01117	687.04	0.000271836	687.04	0.00106	687.04	9.74714e-05	34.5104	99.5358
25.72	98.6817	690.17	0.00080201	690.17	0.01105	690.17	0.000300159	690.17	0.00109	690.17	0.000103446	34.6192	99.5354
25.73	98.6824	693.3	0.000790061	693.3	0.01125	693.3	0.000281129	693.3	0.00109	693.3	0.000129003	34.727	99.5334
25.73	98.6831	696.43	0.000791167	696.43	0.01104	696.43	0.000293742	696.43	0.00111	696.43	0.000103114	34.8352	99.5328
25.73	98.6839	699.56	0.000806988	699.56	0.01122	699.56	0.000324831	699.56	0.00111	699.56	0.000136969	34.9332	99.5316
25.73	98.6846	702.69	0.000810197	702.69	0.01125	702.69	0.000309563	702.69	0.00113	702.69	0.000108867	35.0431	99.5301
25.74	98.6854	705.83	0.000803669	705.83	0.01137	705.83	0.000317861	705.83	0.00113	705.83	0.000130109	35.145	99.5268
25.74	98.6862	708.96	0.000796699	708.96	0.01113	708.96	0.000306355	708.96	0.00111	708.96	0.00012845	35.2503	99.5248
25.74	98.687	712.1	0.000787848	712.1	0.01104	712.1	0.000312772	712.1	0.00113	712.1	0.000108425	35.3495	99.5233
25.74	98.6878	715.22	0.000805993	715.22	0.01115	715.22	0.000272389	715.22	0.00114	715.22	0.000130109	35.4538	99.522
25.75	98.6886	718.36	0.000792052	718.36	0.01124	718.36	0.000321623	718.36	0.00114	718.36	0.000139403	35.5568	99.5211
25.75	98.6893	721.49	0.000800018	721.49	0.01116	721.49	0.000297836	721.49	0.00114	721.49	0.000129667	35.6633	99.5184
25.75	98.6902	724.62	0.000820265	724.62	0.0113	724.62	0.000293078	724.62	0.00117	724.62	0.000117497	35.7607	99.5176
25.76	98.691	727.76	0.00081772	727.76	0.0114	727.76	0.000300601	727.76	0.00119	727.76	0.000120263	35.8709	99.5167
25.76	98.6918	730.89	0.000817499	730.89	0.01115	730.89	0.000285223	730.89	0.0012	730.89	0.000128007	35.9771	99.5158
25.76	98.6926	734.03	0.000832988	734.03	0.01141	734.03	0.000310227	734.03	0.00121	734.03	0.000117939	36.0771	99.5139
25.76	98.6935	737.16	0.00083686	737.16	0.01148	737.16	0.000312993	737.16	0.00122	737.16	0.000109642	36.1801	99.5133
25.77	98.6943	740.3	0.000826239	740.3	0.01119	740.3	0.000296287	740.3	0.00122	740.3	0.000112407	36.2792	99.5125
25.77	98.6951	743.43	0.000834869	743.43	0.01127	743.43	0.000297393	743.43	0.00121	743.43	0.000107761	36.3873	99.512
25.77	98.696	746.56	0.000842282	746.56	0.01151	746.56	0.000287768	746.56	0.00124	746.56	0.000123914	36.494	99.5107
25.77	98.6969	749.7	0.000848699	749.7	0.0115	749.7	0.000305138	749.7	0.00124	749.7	0.000112186	36.6002	99.5082
25.78	98.6977	752.83	0.000838409	752.83	0.0116	752.83	0.000290091	752.83	0.00125	752.83	0.000112407	36.7021	99.5077
25.78	98.6986	755.97	0.000853899	755.97	0.01161	755.97	0.00030215	755.97	0.00124	755.97	0.000117718	36.801	99.5055
25.78	98.6995	759.11	0.000837635	759.11	0.01158	759.11	0.000316976	759.11	0.00129	759.11	0.000121922	36.9111	99.5033
25.78	98.7004	762.24	0.000859762	762.24	0.01112	762.24	0.000299606	762.24	0.00129	762.24	0.00013022	37.0161	99.5021
25.79	98.7013	765.38	0.000848145	765.38	0.01146	765.38	0.000306797	765.38	0.00131	765.38	0.000127897	37.1173	99.5019
25.79	98.7022	768.51	0.000851133	768.51	0.01153	768.51	0.000301819	768.51	0.0013	768.51	0.000142169	37.2188	99.4998
25.79	98.7031	771.65	0.000844826	771.65	0.01139	771.65	0.000307572	771.65	0.0013	771.65	0.000136858	37.3218	99.499
25.8	98.704	774.79	0.00084549	774.79	0.01146	774.79	0.000282457	774.79	0.00132	774.79	0.000133207	37.4253	99.4966
25.8	98.7049	777.93	0.000840069	777.93	0.01148	777.93	0.000317197	777.93	0.00133	777.93	0.000124578	37.5339	99.4939
25.8	98.7058	781.07	0.000863413	781.07	0.01143	781.07	0.000278253	781.07	0.00135	781.07	0.00013542	37.6318	99.4925
25.81	98.7068	784.2	0.000860869	784.2	0.01149	784.2	0.000296619	784.2	0.00137	784.2	0.000128561	37.7369	99.4913
25.81	98.7077	787.34	0.000863192	787.34	0.01175	787.34	0.000288321	787.34	0.00136	787.34	0.000149139	37.8386	99.4913
25.81	98.7087	790.48	0.000860758	790.48	0.01157	790.48	0.000274491	790.48	0.00138	790.48	0.000152237	37.946	99.4893
25.81	98.7096	793.62	0.000853124	793.62	0.0114	793.62	0.000275155	793.62	0.00138	793.62	0.000140952	38.0485	99.4864
25.82	98.7106	796.77	0.000871711	796.77	0.01147	796.77	0.000300712	796.77	0.0014	796.77	0.000137522	38.1527	99.4838
25.82	98.7116	799.9	0.00088189	799.9	0.01163	799.9	0.000281904	799.9	0.00142	799.9	0.000154782	38.2518	99.4838
25.82	98.7125	803.05	0.000844052	803.05	0.01149	803.05	0.000293631	803.05	0.00142	803.05	0.000144824	38.3576	99.4834
25.83	98.7135	806.18	0.000883881	806.18	0.01162	806.18	0.000306465	806.18	0.00145	806.18	0.000152126	38.4624	99.4831
25.83	98.7145	809.32	0.000886647	809.32	0.01158	809.32	0.000289316	809.32	0.00146	809.32	0.000153011	38.5626	99.4825
25.83	98.7155	812.47	0.000870605	812.47	0.01148	812.47	0.000307572	812.47	0.00147	812.47	0.000177573	38.6654	99.4819
25.84	98.7165	815.61	0.000870715	815.61	0.0114	815.61	0.000278585	815.61	0.00146	815.61	0.000166952	38.7689	99.4802
25.84	98.7175	818.75	0.000869277	818.75	0.01157	818.75	0.000272278	818.75	0.00148	818.75	0.000163301	38.8732	99.4784
25.84	98.7186	821.89	0.000879898	821.89	0.01154	821.89	0.000281572	821.89	0.00148	821.89	0.000174696	38.9804	99.4784
25.85	98.7196	825.02	0.000875915	825.02	0.0118	825.02	0.000302593	825.02	0.0015	825.02	0.000158875	39.083	99.478
25.85	98.7206	828.17	0.000881447	828.17	0.01163	828.17	0.000315427	828.17	0.00147	828.17	0.000141837	39.1874	99.4766
25.85	98.7217	831.3	0.000889413	831.3	0.01169	831.3	0.000282014	831.3	0.00153	831.3	0.000176577	39.2911	99.4754
25.86	98.7227	834.44	0.0008872	834.44	0.01163	834.44	0.000284227	834.44	0.00152	834.44	0.000167726	39.3921	99.4723
25.86	98.7238	837.59	0.000892511	837.59	0.01163	837.59	0.000288653	837.59	0.00153	837.59	0.000172373	39.4923	99.4701
25.86	98.7248	840.73	0.000931898	840.73	0.01173	840.73	0.000283342	840.73	0.00156	840.73	0.000181113	39.5945	99.468
25.87	98.7259	843.87	0.000899813	843.87	0.0116	843.87	0.000288653	843.87	0.00156	843.87	0.000177352	39.698	99.4671
25.87	98.727	847.01	0.000899481	847.01	0.01176	847.01	0.000303589	847.01	0.00156	847.01	0.000182994	39.8	99.4655
25.88	98.7281	850.15	0.000891737	850.15	0.01149	850.15	0.000272057	850.15	0.00158	850.15	0.000180449	39.9012	99.4638
25.88	98.7291	853.29	0.000891737	853.29	0.01161	853.29	0.000288542	853.29	0.00158	853.29	0.000164628	40.0053	99.4619
25.88	98.7302	856.43	0.000907336	856.43	0.01163	856.43	0.000290091	856.43	0.0016	856.43	0.000164628	40.1074	99.4607
25.89	98.7313	859.58	0.00091486	859.58	0.01174	859.58	0.00028987	859.58	0.00159	859.58	0.0001841	40.2156	99.4596
25.89	98.7325	862.71	0.000928357	862.71	0.01185	862.71	0.000303036	862.71	0.00163	862.71	0.000196713	40.3132	99.4577
25.89	98.7336	865.85	0.000930681	865.85	0.01182	865.85	0.000285887	865.85	0.00161	865.85	0.000171709	40.416	99.4553
25.9	98.7347	868.99	0.000919064	868.99	0.01208	868.99	0.000305138	868.99	0.00166	868.99	0.000167615	40.5164	99.4538
25.9	98.7358	872.13	0.00090623	872.13	0.01171	872.13	0.000311223	872.13	0.00163	872.13	0.000195496	40.619	99.4537
25.91	98.737	875.27	0.000918621	875.27	0.01181	875.27	0.000277146	875.27	0.00165	875.27	0.000181556	40.72	99.4511
25.91	98.7381	878.41	0.000920945	878.41	0.01172	878.41	0.000285334	878.41	0.00166	878.41	0.000187973	40.825	99.4499
25.91	98.7393	881.55	0.0009288	881.55	0.01197	881.55	0.000286329	881.55	0.00169	881.55	0.000198151	40.9245	99.4486
25.92	98.7405	884.69	0.000933115	884.69	0.01192	884.69	0.000301597	884.69	0.00169	884.69	0.000189079	41.0268	99.4474
25.92	98.7417	887.84	0.000923379	887.84	0.01195	887.84	0.000292082	887.84	0.0017	887.84	0.000198483	41.1263	99.4451
25.92	98.7428	890.98	0.00093234	890.98	0.01187	890.98	0.000295512	890.98	0.00172	890.98	0.000162637	41.2224	99.4438
25.93	98.744	894.11	0.000938757	894.11	0.01208	894.11	0.000288321	894.11	0.00172	894.11	0.000200143	41.3255	99.4433
25.93	98.7452	897.26	0.000929796	897.26	0.01198	897.26	0.000288874	897.26	0.00171	897.26	0.000201692	41.4282	99.4429
25.94	98.7464	900.4	0.000962544	900.4	0.01198	900.4	0.000292525	900.4	0.00175	900.4	0.000195164	41.524	99.4415
25.94	98.7477	903.54	0.000962434	903.54	0.01176	903.54	0.000299274	903.54	0.00172	903.54	0.000203019	41.6223	99.4396
25.95	98.7489	906.68	0.00096874	906.68	0.01244	906.68	0.000302372	906.68	0.00175	906.68	0.00018742	41.7218	99.4397
25.95	98.7501	909.83	0.000981574	909.83	0.01206	909.83	0.000323614	909.83	0.00179	909.83	0.000196049	41.8203	99.4385
25.95	98.7514	912.97	0.000969625	912.97	0.01209	912.97	0.000295844	912.97	0.00178	912.97	0.000209104	41.9167	99.4368
25.96	98.7526	916.11	0.000960442	916.11	0.01234	916.11	0.000311333	916.11	0.00179	916.11	0.000189743	42.0166	99.4344
25.96	98.7539	919.25	0.000978808	919.25	0.01198	919.25	0.000268295	919.25	0.0018	919.25	0.000196713	42.1146	99.4336
25.97	98.7551	922.4	0.00098257	922.4	0.01205	922.4	0.00028998	922.4	0.00183	922.4	0.000200032	42.2143	99.4325
25.97	98.7564	925.54	0.000995293	925.54	0.01225	925.54	0.000294406	925.54	0.00183	925.54	0.000221938	42.3151	99.43
25.98	98.7577	928.68	0.000992085	928.68	0.01209	928.68	0.000296065	928.68	0.00185	928.68	0.000211207	42.4156	99.4279
25.98	98.759	931.82	0.001	931.82	0.01233	931.82	0.000290202	931.82	0.00188	931.82	0.000212645	42.5057	99.4265
25.98	98.7603	934.97	0.00103	934.97	0.01226	934.97	0.000300491	934.97	0.00187	934.97	0.000227581	42.6008	99.4253
25.99	98.7616	938.11	0.001	938.11	0.0123	938.11	0.000292193	938.11	0.00188	938.11	0.000228687	42.7003	99.4232
25.99	98.763	941.25	0.00102	941.25	0.01236	941.25	0.000281904	941.25	0.00192	941.25	0.000227802	42.7989	99.4214
26	98.7643	944.39	0.00104	944.39	0.01248	944.39	0.000290976	944.39	0.00194	944.39	0.000215743	42.8923	99.4196
26	98.7656	947.54	0.00102	947.54	0.01251	947.54	0.000304806	947.54	0.00194	947.54	0.000236432	42.9873	99.4189
26.01	98.767	950.68	0.00105	950.68	0.01235	950.68	0.000293078	950.68	0.00197	950.68	0.000235657	43.0877	99.4184
26.01	98.7683	953.82	0.00104	953.82	0.01231	953.82	0.000293521	953.82	0.00198	953.82	0.000235215	43.1868	99.4178
26.02	98.7697	956.96	0.00103	956.96	0.01264	956.96	0.000296065	956.96	0.00201	956.96	0.000232891	43.2836	99.416
26.02	98.7711	960.11	0.00105	960.11	0.01261	960.11	0.000293189	960.11	0.00203	960.11	0.00025701	43.3795	99.4149
26.03	98.7725	963.26	0.00106	963.26	0.01259	963.26	0.000291972	963.26	0.00204	963.26	0.000235436	43.4798	99.4134
26.03	98.7739	966.39	0.00108	966.39	0.01243	966.39	0.000275376	966.39	0.00205	966.39	0.000272168	43.5739	99.4117
26.04	98.7753	969.54	0.0011	969.54	0.01258	969.54	0.000309895	969.54	0.00209	969.54	0.00026044	43.6754	99.4097
26.04	98.7767	972.68	0.0011	972.68	0.01271	972.68	0.00030204	972.68	0.0021	972.68	0.000260219	43.7724	99.4077
26.05	98.7782	975.82	0.00109	975.82	0.01286	975.82	0.000297725	975.82	0.00213	975.82	0.000246168	43.865	99.4068
26.05	98.7796	978.96	0.00109	978.96	0.01292	978.96	0.000293078	978.96	0.00215	978.96	0.000247717	43.9606	99.4055
26.06	98.7811	982.11	0.00112	982.11	0.01266	982.11	0.000288653	982.11	0.00218	982.11	0.00025004	44.0607	99.4042
26.06	98.7826	985.25	0.00114	985.25	0.01281	985.25	0.000292525	985.25	0.00222	985.25	0.0002517	44.1526	99.4015
26.07	98.784	988.39	0.00114	988.39	0.01297	988.39	0.000301819	988.39	0.00223	988.39	0.000260772	44.2482	99.4001
26.07	98.7855											44.3441	99.3985
26.08	98.787											44.4373	99.3969
26.08	98.7885											44.5348	99.3967
26.09	98.7901											44.6264	99.3965
26.09	98.7916											44.723	99.3959
26.1	98.7932											44.8193	99.3948
26.1	98.7947											44.9177	99.3937
26.11	98.7963											45.0073	99.3926
26.11	98.7979											45.1025	99.3918
26.12	98.7995											45.1936	99.3903
26.12	98.8011											45.2857	99.3886
26.13	98.8027											45.3851	99.3882
26.13	98.8044											45.4763	99.3867
26.14	98.806											45.5712	99.384
26.14	98.8077											45.6635	99.3818
26.15	98.8094											45.757	99.3789
26.15	98.8111											45.8512	99.3773
26.16	98.8128											45.9442	99.3755
26.17	98.8146											46.0351	99.374
26.17	98.8164											46.1248	99.3726
26.18	98.8181											46.2197	99.3711
26.18	98.8199											46.3106	99.3689
26.19	98.8218											46.4003	99.3668
26.19	98.8236											46.4948	99.3662
26.2	98.8255											46.5848	99.3646
26.21	98.8274											46.6731	99.3643
26.21	98.8293											46.7696	99.3633
26.22	98.8313											46.8551	99.3604
26.22	98.8333											46.9445	99.3581
26.23	98.8353											47.0393	99.3566
26.24	98.8374											47.1268	99.3562
26.24	98.8394											47.215	99.3541
26.25	98.8415											47.3089	99.3523
26.25	98.8437											47.4015	99.3502
26.26	98.8458											47.4877	99.3496
26.27	98.848											47.5784	99.3489
26.27	98.8503											47.6676	99.3469
26.28	98.8525											47.7566	99.3458
26.28	98.8548											47.8451	99.3442
26.29	98.8571											47.9336	99.3431
26.3	98.8595											48.0221	99.3408
26.3	98.8618											48.1111	99.3409
26.31	98.8642											48.1996	99.3395
26.32	98.8667											48.289	99.3377
26.32	98.8692											48.3776	99.3367
26.33	98.8717											48.4631	99.3341
26.34	98.8742											48.5498	99.3321
26.34	98.8768											48.639	99.3305
26.35	98.8794											48.724	99.3299
26.36	98.882											48.8132	99.3281
26.36	98.8847											48.9007	99.3262
26.37	98.8873											48.9893	99.3246
26.38	98.8901											49.0722	99.3241
26.38	98.8928											49.1625	99.3219
26.39	98.8956											49.2458	99.3189
26.4	98.8984											49.3326	99.3169
26.4	98.9012											49.4181	99.3145
26.41	98.904											49.5057	99.3135
26.42	98.9069											49.5924	99.3116
26.42	98.9097											49.6769	99.3099
26.43	98.9126											49.7604	99.3088
26.44	98.9155											49.8452	99.3062
26.45	98.9184											49.931	99.3031
26.45	98.9214											50.0178	99.3017
26.46	98.9243											50.0993	99.3004
26.47	98.9273											50.1839	99.2987
26.47	98.9302											50.2712	99.2971
26.48	98.9332											50.3563	99.295
26.49	98.9361											50.4442	99.2926
26.5	98.9391											50.5254	99.2899
26.5	98.9421											50.6097	99.2873
26.51	98.9451											50.6919	99.2853
26.52	98.948											50.776	99.2837
26.53	98.951											50.8561	99.2817
26.53	98.9539											50.9467	99.2796
26.54	98.9569											51.0255	99.2777
26.55	98.9598											51.1092	99.2763
26.56	98.9628											51.1897	99.2747
26.56	98.9657											51.2763	99.2737
26.57	98.9686											51.3567	99.2718
26.58	98.9715											51.439	99.2704
26.59	98.9744											51.52	99.2693
26.59	98.9773											51.6066	99.2679
26.6	98.9802											51.6919	99.2669
26.61	98.983											51.7721	99.2654
26.62	98.9858											51.8585	99.2636
26.63	98.9887											51.9361	99.2619
26.63	98.9915											52.017	99.26
26.64	98.9943											52.1027	99.2572
26.65	98.9971											52.1849	99.2546
26.66	98.9998											52.264	99.2526
26.67	99.0026											52.3475	99.2504
26.67	99.0053											52.4293	99.2476
26.68	99.008											52.5102	99.2451
26.69	99.0107											52.5929	99.2421
26.7	99.0134											52.6746	99.2396
26.71	99.016											52.7551	99.2365
26.71	99.0186											52.8382	99.2344
26.72	99.0212											52.9164	99.2326
26.73	99.0238											52.9967	99.2318
26.74	99.0264											53.0765	99.2289
26.75	99.0289											53.1591	99.2268
26.76	99.0314											53.2402	99.2243
26.77	99.0339											53.318	99.2221
26.77	99.0364											53.4016	99.2206
26.78	99.0389											53.4758	99.2188
26.79	99.0413											53.5621	99.2183
26.8	99.0438											53.6392	99.2154
26.81	99.0462											53.7248	99.2129
26.82	99.0486											53.8002	99.2095
26.83	99.051											53.8786	99.2081
26.83	99.0533											53.9598	99.2065
26.84	99.0557											54.0325	99.2045
26.85	99.058											54.1203	99.2031
26.86	99.0603											54.1976	99.2003
26.87	99.0626											54.2703	99.198
26.88	99.0649											54.3498	99.1966
26.89	99.0672											54.4324	99.1949
26.9	99.0695											54.5188	99.193
26.91	99.0718											54.5943	99.1919
26.92	99.074											54.6794	99.1897
26.92	99.0763											54.7585	99.1855
26.93	99.0785											54.8321	99.1821
26.94	99.0807											54.9149	99.1792
26.95	99.0829											54.993	99.1767
26.96	99.0851											55.0708	99.1744
26.97	99.0873											55.1515	99.1711
26.98	99.0894											55.2258	99.1689
26.99	99.0916											55.3047	99.1658
27	99.0937											55.3821	99.1629
27.01	99.0958											55.462	99.1589
27.02	99.0979											55.5413	99.1577
27.03	99.1											55.6274	99.1562
27.04	99.1021											55.6995	99.1541
27.05	99.1042											55.7823	99.1528
27.06	99.1062											55.8584	99.1509
27.07	99.1082											55.9281	99.1483
27.08	99.1103											56.0152	99.1459
27.08	99.1122											56.094	99.1443
27.09	99.1142											56.1726	99.1433
27.1	99.1162											56.2471	99.1426
27.11	99.1181											56.3287	99.1393
27.12	99.1201											56.3995	99.1364
27.13	99.122											56.4825	99.1337
27.14	99.1239											56.5588	99.1312
27.15	99.1257											56.6403	99.1291
27.16	99.1276											56.7198	99.1268
27.17	99.1294											56.7945	99.1242
27.18	99.1313											56.874	99.121
27.19	99.1331											56.953	99.1172
27.2	99.1348											57.0303	99.1147
27.21	99.1366											57.1089	99.1123
27.22	99.1383											57.184	99.1106
27.23	99.1401											57.262	99.1084
27.25	99.1418											57.3419	99.1061
27.26	99.1435											57.4182	99.1037
27.27	99.1451											57.497	99.1014
27.28	99.1468											57.5781	99.099
27.29	99.1484											57.656	99.0972
27.3	99.15											57.7323	99.0952
27.31	99.1516											57.8111	99.0927
27.32	99.1532											57.8887	99.0908
27.33	99.1547											57.96	99.0883
27.34	99.1562											58.0432	99.0862
27.35	99.1577											58.118	99.0838
27.36	99.1592											58.2011	99.081
27.37	99.1607											58.2783	99.0787
27.38	99.1621											58.3543	99.076
27.39	99.1635											58.4339	99.0732
27.4	99.1649											58.5135	99.0711
27.41	99.1663											58.5898	99.0684
27.43	99.1677											58.6633	99.066
27.44	99.169											58.7454	99.0637
27.45	99.1703											58.8243	99.0607
27.46	99.1716											58.9039	99.0574
27.47	99.1729											58.9829	99.0545
27.48	99.1742											59.0581	99.0518
27.49	99.1754											59.1365	99.0496
27.5	99.1766											59.2156	99.0476
27.51	99.1778											59.2904	99.0448
27.52	99.179											59.3729	99.043
27.54	99.1801											59.4531	99.0405
27.55	99.1812											59.5327	99.0369
27.56	99.1824											59.6082	99.0333
27.57	99.1834											59.6823	99.0299
27.58	99.1845											59.7694	99.0271
27.59	99.1855											59.8446	99.0247
27.6	99.1866											59.9221	99.0223
27.62	99.1875											60.0002	99.0192
27.63	99.1885											60.0815	99.0164
27.64	99.1895											60.1576	99.013
27.65	99.1904											60.2314	99.0107
27.66	99.1913											60.3102	99.0095
27.67	99.1922											60.3859	99.0088
27.68	99.1931											60.4692	99.0072
27.7	99.194											60.5513	99.0051
27.71	99.1948											60.6287	99.0021
27.72	99.1956											60.7035	98.9992
27.73	99.1964											60.7834	98.9963
27.74	99.1972											60.8619	98.9934
27.76	99.1979											60.9411	98.9904
27.77	99.1987											61.0207	98.9867
27.78	99.1994											61.0996	98.9833
27.79	99.2001											61.1787	98.9792
27.8	99.2007											61.2552	98.9759
27.82	99.2014											61.3354	98.9725
27.83	99.202											61.4151	98.969
27.84	99.2026											61.4961	98.9655
27.85	99.2032											61.5764	98.9615
27.86	99.2038											61.6531	98.9575
27.88	99.2043											61.7344	98.9556
27.89	99.2049											61.8104	98.9533
27.9	99.2054											61.8923	98.9499
27.91	99.2059											61.9742	98.9476
27.92	99.2064											62.0508	98.9456
27.94	99.2068											62.1307	98.9439
27.95	99.2073											62.2099	98.9414
27.96	99.2077											62.2873	98.9394
27.97	99.2081											62.3645	98.9383
27.99	99.2085											62.4467	98.9368
28	99.2089											62.5224	98.934
28.01	99.2092											62.6037	98.9312
28.02	99.2095											62.6839	98.9284
28.04	99.2099											62.7625	98.9241
28.05	99.2102											62.8397	98.9197
28.06	99.2104											62.9205	98.9153
28.07	99.2107											62.9988	98.9122
28.09	99.2109											63.0817	98.9094
28.1	99.2112											63.162	98.9065
28.11	99.2114											63.2454	98.9028
28.13	99.2116											63.3186	98.8991
28.14	99.2117											63.4025	98.8949
28.15	99.2119											63.4813	98.8922
28.16	99.212											63.5589	98.8899
28.18	99.2122											63.6391	98.8877
28.19	99.2123											63.7166	98.8859
28.2	99.2124											63.8021	98.8842
28.22	99.2124											63.8829	98.8797
28.23	99.2125											63.9569	98.875
28.24	99.2126											64.0466	98.8722
28.25	99.2126											64.1223	98.8684
28.27	99.2126											64.2053	98.8658
28.28	99.2126											64.2851	98.8624
28.29	99.2126											64.3658	98.8592
28.31	99.2126											64.4479	98.8564
28.32	99.2125											64.5317	98.8521
28.33	99.2125											64.6085	98.8467
28.35	99.2124											64.6892	98.844
28.36	99.2123											64.7703	98.8412
28.37	99.2122											64.8522	98.838
28.39	99.2121											64.9336	98.8353
28.4	99.212											65.014	98.8331
28.41	99.2118											65.0936	98.8298
28.43	99.2117											65.1727	98.827
28.44	99.2115											65.2541	98.8242
28.46	99.2113											65.3355	98.8221
28.47	99.2111											65.4176	98.8209
28.48	99.2109											65.5006	98.8178
28.5	99.2107											65.5819	98.8152
28.51	99.2104											65.6621	98.8126
28.52	99.2102											65.7436	98.8095
28.54	99.2099											65.8282	98.8061
28.55	99.2096											65.9108	98.8032
28.56	99.2093											65.9913	98.8006
28.58	99.209											66.0707	98.7962
28.59	99.2087											66.1541	98.7918
28.61	99.2084											66.2387	98.7881
28.62	99.2081											66.324	98.7852
28.63	99.2077											66.4038	98.7823
28.65	99.2073											66.4854	98.7782
28.66	99.207											66.5692	98.7738
28.68	99.2066											66.6471	98.7695
28.69	99.2062											66.7323	98.7664
28.7	99.2058											66.8126	98.7622
28.72	99.2054											66.8939	98.7596
28.73	99.2049											66.9747	98.7561
28.75	99.2045											67.0563	98.7522
28.76	99.204											67.1426	98.7481
28.77	99.2036											67.2268	98.744
28.79	99.2031											67.3071	98.7408
28.8	99.2026											67.3897	98.738
28.82	99.2021											67.4779	98.7345
28.83	99.2016											67.5602	98.7313
28.85	99.2011											67.6402	98.728
28.86	99.2006											67.722	98.7242
28.87	99.2001											67.8101	98.7211
28.89	99.1995											67.8884	98.7193
28.9	99.199											67.9744	98.7156
28.92	99.1984											68.0537	98.7122
28.93	99.1978											68.1384	98.71
28.95	99.1972											68.2206	98.7078
28.96	99.1966											68.3037	98.7053
28.98	99.196											68.3901	98.7013
28.99	99.1954											68.4716	98.6987
29.01	99.1948											68.5482	98.6971
29.02	99.1942											68.6365	98.694
29.03	99.1936											68.7163	98.6904
29.05	99.1929											68.8053	98.6862
29.06	99.1923											68.8906	98.6834
29.08	99.1916											68.975	98.6794
29.09	99.1909											69.0552	98.6754
29.11	99.1903											69.1476	98.6724
29.12	99.1896											69.2303	98.6692
29.14	99.1889											69.3162	98.6651
29.15	99.1882											69.3994	98.6602
29.17	99.1875											69.474	98.6562
29.18	99.1868											69.5612	98.6514
29.2	99.186											69.6415	98.6494
29.21	99.1853											69.7279	98.6463
29.23	99.1846											69.8155	98.6439
29.24	99.1838											69.9007	98.6415
29.26	99.1831											69.9834	98.6376
29.27	99.1823											70.0658	98.6335
29.29	99.1816											70.1517	98.63
29.3	99.1808											70.2383	98.627
29.32	99.18											70.318	98.6244
29.33	99.1792											70.4004	98.6213
29.35	99.1785											70.486	98.617
29.36	99.1777											70.5727	98.6123
29.38	99.1768											70.6531	98.6083
29.39	99.176											70.7414	98.6026
29.41	99.1752											70.8271	98.5978
29.43	99.1744											70.908	98.5953
29.44	99.1736											70.9989	98.5928
29.46	99.1728											71.0808	98.5888
29.47	99.1719											71.1666	98.5853
29.49	99.1711											71.2502	98.5808
29.5	99.1702											71.3359	98.5771
29.52	99.1694											71.4182	98.5744
29.53	99.1685											71.5061	98.5702
29.55	99.1677											71.5926	98.5679
29.57	99.1668											71.6737	98.566
29.58	99.1659											71.7602	98.5626
29.6	99.1651											71.8497	98.5575
29.61	99.1642											71.9334	98.5543
29.63	99.1633											72.0212	98.551
29.64	99.1624											72.1016	98.548
29.66	99.1615											72.1849	98.5443
29.67	99.1606											72.271	98.5407
29.69	99.1597											72.3546	98.5368
29.71	99.1588											72.4452	98.5331
29.72	99.1579											72.5339	98.5288
29.74	99.157											72.6143	98.5245
29.75	99.1561											72.7004	98.5211
29.77	99.1552											72.7876	98.5178
29.79	99.1542											72.8671	98.5137
29.8	99.1533											72.958	98.5106
29.82	99.1524											73.0418	98.5087
29.83	99.1514											73.1239	98.5045
29.85	99.1505											73.2131	98.5005
29.87	99.1496											73.2976	98.4971
29.88	99.1486											73.3806	98.4933
29.9	99.1477											73.4677	98.4895
29.91	99.1467											73.5533	98.4865
29.93	99.1458											73.6383	98.4822
29.95	99.1448											73.7279	98.4784
29.96	99.1438											73.8123	98.4738
29.98	99.1429											73.8979	98.4696
29.99	99.1419											73.9828	98.4658
30.01	99.1409											74.0681	98.4625
30.03	99.14											74.1534	98.4571
30.04	99.139											74.2417	98.4526
30.06	99.138											74.3269	98.4489
30.07	99.137											74.4144	98.4438
30.09	99.1361											74.4975	98.4393
30.11	99.1351											74.5822	98.4349
30.12	99.1341											74.6723	98.4306
30.14	99.1331											74.7591	98.4253
30.16	99.1321											74.8457	98.4209
30.17	99.1311											74.9326	98.4167
30.19	99.1301											75.0188	98.4121
30.21	99.1291											75.1052	98.4072
30.22	99.1281											75.186	98.4023
30.24	99.1272											75.2745	98.3982
30.26	99.1261											75.3604	98.3944
30.27	99.1252											75.4451	98.3897
30.29	99.1242											75.533	98.3852
30.31	99.1232											75.623	98.3811
30.32	99.1221											75.7055	98.3765
30.34	99.1211											75.7909	98.3719
30.36	99.1201											75.8754	98.3691
30.37	99.1191											75.9594	98.3669
30.39	99.1181											76.0475	98.3627
30.41	99.1171											76.134	98.3589
30.42	99.1161											76.2204	98.3551
30.44	99.1151											76.3077	98.3516
30.45	99.1141											76.3925	98.3469
30.47	99.1131											76.4775	98.3426
30.49	99.1121											76.5648	98.3392
30.51	99.111											76.652	98.3353
30.52	99.11											76.7384	98.3304
30.54	99.109											76.8258	98.3253
30.56	99.108											76.9139	98.321
30.57	99.107											76.9956	98.3174
30.59	99.106											77.0811	98.3127
30.61	99.105											77.1704	98.3076
30.62	99.104											77.2616	98.3047
30.64	99.103											77.3441	98.3011
30.66	99.1019											77.4333	98.2967
30.67	99.1009											77.52	98.2924
30.69	99.0999											77.6072	98.2882
30.71	99.0989											77.6931	98.2843
30.73	99.0979											77.7775	98.2806
30.74	99.0969											77.8666	98.2747
30.76	99.0959											77.9488	98.2701
30.78	99.0949											78.0397	98.2663
30.79	99.0939											78.1232	98.262
30.81	99.0929											78.2116	98.2577
30.83	99.0919											78.2955	98.254
30.85	99.0908											78.3881	98.2493
30.86	99.0898											78.4716	98.2446
30.88	99.0888											78.5573	98.2394
30.9	99.0878											78.6448	98.2343
30.92	99.0868											78.7338	98.2311
30.93	99.0858											78.8157	98.2264
30.95	99.0848											78.9023	98.2222
30.97	99.0838											78.9918	98.2172
30.98	99.0828											79.0771	98.2123
31	99.0818											79.1644	98.2068
31.02	99.0808											79.2512	98.2011
31.04	99.0798											79.3382	98.1965
31.05	99.0788											79.4236	98.1924
31.07	99.0779											79.5093	98.1889
31.09	99.0769											79.5962	98.1844
31.11	99.0759											79.68	98.1804
31.12	99.0749											79.7641	98.1749
31.14	99.0739											79.8498	98.1699
31.16	99.0729											79.9403	98.1654
31.18	99.0719											80.0206	98.1613
31.19	99.071											80.1093	98.1579
31.21	99.07											80.1957	98.1537
31.23	99.069											80.2852	98.1491
31.25	99.068											80.3705	98.1443
31.26	99.067											80.4561	98.1392
31.28	99.066											80.5393	98.1344
31.3	99.0651											80.6276	98.1297
31.32	99.0641											80.7142	98.125
31.33	99.0631											80.8007	98.1194
31.35	99.0621											80.8833	98.1139
31.37	99.0612											80.9727	98.1093
31.39	99.0602											81.0574	98.1046
31.4	99.0593											81.1449	98.0998
31.42	99.0583											81.2328	98.0944
31.44	99.0573											81.3178	98.0899
31.46	99.0564											81.4061	98.0836
31.47	99.0554											81.4901	98.0782
31.49	99.0545											81.5767	98.0734
31.51	99.0535											81.6624	98.0691
31.53	99.0525											81.7453	98.0656
31.55	99.0516											81.8356	98.0601
31.56	99.0506											81.9142	98.0556
31.58	99.0497											82.0057	98.0506
31.6	99.0487											82.091	98.0458
31.62	99.0478											82.1765	98.04
31.63	99.0468											82.2649	98.0361
31.65	99.0459											82.3528	98.0324
31.67	99.045											82.4356	98.0277
31.69	99.044											82.5205	98.0215
31.71	99.0431											82.6047	98.0156
31.72	99.0421											82.6943	98.0102
31.74	99.0412											82.7803	98.0044
31.76	99.0403											82.8669	97.9993
31.78	99.0393											82.9526	97.9943
31.8	99.0384											83.0346	97.9898
31.81	99.0375											83.1253	97.9846
31.83	99.0366											83.2096	97.9782
31.85	99.0356											83.29	97.9729
31.87	99.0347											83.38	97.969
31.89	99.0338											83.4631	97.9642
31.91	99.0329											83.549	97.9593
31.92	99.032											83.6365	97.9548
31.94	99.0311											83.72	97.9489
31.96	99.0301											83.8051	97.943
31.98	99.0292											83.8949	97.937
32	99.0283											83.9776	97.9311
32.01	99.0274											84.06	97.9256
32.03	99.0265											84.1488	97.9201
32.05	99.0256											84.2357	97.9141
32.07	99.0247											84.3209	97.9082
32.09	99.0238											84.4058	97.9022
32.11	99.0229											84.492	97.8955
32.12	99.022											84.5765	97.8902
32.14	99.0211											84.6631	97.8847
32.16	99.0203											84.7484	97.8793
32.18	99.0194											84.8359	97.8742
32.2	99.0185											84.9183	97.8686
32.22	99.0176											85.0064	97.863
32.23	99.0167											85.0924	97.8581
32.25	99.0159											85.1772	97.8534
32.27	99.015											85.2632	97.8486
32.29	99.0141											85.3469	97.8436
32.31	99.0133											85.4315	97.8381
32.33	99.0124											85.5153	97.8316
32.34	99.0116											85.6001	97.8254
32.36	99.0107											85.6883	97.8201
32.38	99.0098											85.7681	97.8157
32.4	99.009											85.8522	97.8114
32.42	99.0081											85.9416	97.805
32.44	99.0073											86.0267	97.7982
32.45	99.0064											86.1128	97.7915
32.47	99.0056											86.2012	97.7856
32.49	99.0047											86.2842	97.78
32.51	99.0039											86.3671	97.7754
32.53	99.0031											86.451	97.7699
32.55	99.0022											86.5413	97.7635
32.57	99.0014											86.6219	97.7576
32.59	99.0006											86.7085	97.7504
32.6	98.9997											86.794	97.7445
32.62	98.9989											86.8763	97.7388
32.64	98.9981											86.9643	97.7335
32.66	98.9973											87.0468	97.7275
32.68	98.9965											87.1326	97.7214
32.7	98.9957											87.2162	97.7159
32.71	98.9948											87.3019	97.7093
32.73	98.994											87.3855	97.7039
32.75	98.9932											87.4693	97.6973
32.77	98.9924											87.5525	97.691
32.79	98.9916											87.6378	97.6852
32.81	98.9908											87.7272	97.6786
32.83	98.99											87.8065	97.6726
32.85	98.9892											87.8914	97.6663
32.86	98.9884											87.9737	97.6602
32.88	98.9877											88.0599	97.6534
32.9	98.9869											88.1446	97.6487
32.92	98.9861											88.23	97.6424
32.94	98.9853											88.3125	97.6362
32.96	98.9845											88.3999	97.6296
32.98	98.9838											88.4841	97.6229
33	98.983											88.5692	97.6173
33.01	98.9822											88.6511	97.6112
33.03	98.9815											88.7352	97.6048
33.05	98.9807											88.8158	97.5974
33.07	98.9799											88.9061	97.5906
33.09	98.9792											88.9854	97.5842
33.11	98.9784											89.0732	97.5771
33.13	98.9777											89.1674	97.57
33.15	98.9769											89.2552	97.5628
33.17	98.9762											89.3389	97.5565
33.19	98.9754											89.4246	97.549
33.2	98.9747											89.5096	97.5401
33.22	98.974											89.5942	97.5322
33.24	98.9732											89.6737	97.5249
33.26	98.9725											89.7626	97.5178
33.28	98.9717											89.8446	97.5095
33.3	98.971											89.9288	97.5018
33.32	98.9703											90.0134	97.4945
33.34	98.9696											90.1017	97.4885
33.36	98.9689											90.181	97.4806
33.38	98.9681											90.2704	97.4739
33.39	98.9674											90.3511	97.4684
33.41	98.9667											90.4349	97.4623
33.43	98.966											90.5214	97.4554
33.45	98.9653											90.6055	97.4483
33.47	98.9646											90.6853	97.4418
33.49	98.9639											90.7681	97.4361
33.51	98.9632											90.8486	97.4283
33.53	98.9625											90.9384	97.4204
33.55	98.9618											91.0172	97.4129
33.57	98.9611											91.1049	97.4052
33.58	98.9604											91.1876	97.3968
33.6	98.9597											91.2682	97.3863
33.62	98.9591											91.3535	97.3779
33.64	98.9584											91.4373	97.3683
33.66	98.9577											91.5188	97.359
33.68	98.957											91.6041	97.3493
33.7	98.9564											91.6842	97.3411
33.72	98.9557											91.7701	97.3317
33.74	98.955											91.8485	97.3228
33.76	98.9543											91.9348	97.3126
33.78	98.9537											92.0146	97.3015
33.8	98.953											92.094	97.2913
33.82	98.9524											92.1812	97.2806
33.83	98.9517											92.2558	97.268
33.85	98.9511											92.3321	97.2531
33.87	98.9504											92.4127	97.2364
33.89	98.9498											92.4894	97.2172
33.91	98.9491											92.5668	97.1968
33.93	98.9485											92.6443	97.1745
33.95	98.9479											92.7239	97.1502
33.97	98.9472											92.7976	97.1239
33.99	98.9466											92.877	97.0957
34.01	98.946											92.9474	97.0632
34.03	98.9453											93.0282	97.0282
34.05	98.9447											93.1029	96.9911
34.07	98.9441											93.1771	96.9522
34.08	98.9435											93.2473	96.9124
34.1	98.9428											93.3251	96.8692
34.12	98.9422											93.3979	96.8221
34.14	98.9416											93.4758	96.7741
34.16	98.941											93.5507	96.7259
34.18	98.9404											93.6289	96.6756
34.2	98.9398											93.7007	96.6241
34.22	98.9392											93.7751	96.5718
34.24	98.9386											93.8506	96.5189
34.26	98.938											93.9339	96.4644
34.28	98.9374											94.0008	96.4074
34.3	98.9368											94.0778	96.3518
34.32	98.9362											94.1498	96.2965
34.34	98.9356											94.2266	96.2403
34.36	98.935											94.2992	96.1817
34.38	98.9344											94.3762	96.1236
34.39	98.9338											94.4549	96.0653
34.41	98.9333											94.5306	96.0074
34.43	98.9327											94.6071	95.9484
34.45	98.9321											94.6812	95.8897
34.47	98.9315											94.7566	95.8316
34.49	98.9309											94.8371	95.7726
34.51	98.9304											94.9048	95.7133
34.53	98.9298											94.9813	95.6546
34.55	98.9292											95.0542	95.5958
34.57	98.9287											95.1317	95.5375
34.59	98.9281											95.2031	95.4798
34.61	98.9275											95.278	95.4223
34.63	98.927											95.3536	95.3636
34.65	98.9264											95.4326	95.305
34.67	98.9259											95.5074	95.2483
34.69	98.9253											95.5914	95.1915
34.71	98.9248											95.6657	95.1351
34.73	98.9242											95.7427	95.079
34.74	98.9237											95.8217	95.0244
34.76	98.9231											95.898	94.9685
34.78	98.9226											95.9764	94.9121
34.8	98.922											96.0536	94.8556
34.82	98.9215											96.1314	94.8018
34.84	98.9209											96.2106	94.7499
34.86	98.9204											96.2871	94.6957
34.88	98.9199											96.3628	94.643
34.9	98.9193											96.4371	94.591
34.92	98.9188											96.5144	94.5396
34.94	98.9183											96.5943	94.4894
34.96	98.9177											96.6793	94.4399
34.98	98.9172											96.7524	94.3911
35	98.9167											96.8333	94.3427
35.02	98.9162											96.9139	94.2935
35.04	98.9156											96.9865	94.2443
35.06	98.9151											97.068	94.1973
35.08	98.9146											97.147	94.1498
35.1	98.9141											97.2287	94.1029
35.12	98.9136											97.3059	94.0564
35.14	98.9131											97.3862	94.0104
35.16	98.9126											97.4679	93.9652
35.18	98.9121											97.5455	93.9199
35.19	98.9115											97.6299	93.8759
35.21	98.911											97.7079	93.8329
35.23	98.9105											97.7907	93.7903
35.25	98.91											97.8704	93.7472
35.27	98.9095											97.9498	93.7049
35.29	98.909											98.032	93.6636
35.31	98.9086											98.1077	93.6227
35.33	98.9081											98.1924	93.581
35.35	98.9076											98.2689	93.54
35.37	98.9071											98.3509	93.5005
35.39	98.9066											98.4281	93.4608
35.41	98.9061											98.5112	93.4224
35.43	98.9056											98.5945	93.3846
35.45	98.9052											98.6742	93.3479
35.47	98.9047											98.7557	93.3122
35.49	98.9042											98.8347	93.2761
35.51	98.9037											98.9155	93.2402
35.53	98.9033											98.994	93.2054
35.55	98.9028											99.0796	93.1704
35.57	98.9023											99.1545	93.1368
35.59	98.9019											99.2423	93.1061
35.61	98.9014											99.3263	93.074
35.63	98.9009											99.4087	93.0417
35.65	98.9005											99.4917	93.0104
35.67	98.9											99.5702	92.9793
35.69	98.8996											99.6502	92.9492
35.7	98.8991											99.7346	92.9197
35.72	98.8987											99.8227	92.8913
35.74	98.8982											99.8941	92.864
35.76	98.8978											99.9761	92.8374
35.78	98.8973											100.061	92.8109
35.8	98.8969											100.142	92.7853
35.82	98.8965											100.229	92.7605
35.84	98.896											100.306	92.7353
35.86	98.8956											100.392	92.7117
35.88	98.8951											100.479	92.689
35.9	98.8947											100.561	92.6662
35.92	98.8943											100.645	92.6441
35.94	98.8938											100.73	92.623
35.96	98.8934											100.813	92.6018
35.98	98.893											100.895	92.581
36	98.8926											100.979	92.5621
36.02	98.8921											101.064	92.5437
36.04	98.8917											101.151	92.5262
36.06	98.8913											101.236	92.5079
36.08	98.8909											101.318	92.4896
36.1	98.8904											101.406	92.4737
36.12	98.89											101.49	92.4575
36.14	98.8896											101.571	92.4422
36.16	98.8892											101.655	92.4274
36.18	98.8888											101.742	92.4115
36.2	98.8884											101.831	92.3954
36.22	98.888											101.91	92.3799
36.24	98.8876											102.003	92.3649
36.26	98.8872											102.088	92.3513
36.28	98.8868											102.17	92.3385
36.3	98.8864											102.256	92.3234
36.32	98.886											102.342	92.3086
36.34	98.8856											102.428	92.2947
36.36	98.8852											102.514	92.2816
36.38	98.8848											102.597	92.2692
36.39	98.8844											102.682	92.257
36.42	98.884											102.767	92.2454
36.43	98.8836											102.854	92.2336
36.45	98.8832											102.939	92.2219
36.47	98.8829											103.024	92.2099
36.49	98.8825											103.105	92.1991
36.51	98.8821											103.193	92.1884
36.53	98.8817											103.277	92.1776
36.55	98.8813											103.368	92.1675
36.57	98.881											103.457	92.1562
36.59	98.8806											103.539	92.1455
36.61	98.8802											103.621	92.1347
36.63	98.8798											103.707	92.1238
36.65	98.8795											103.794	92.1133
36.67	98.8791											103.879	92.1032
36.69	98.8787											103.963	92.0939
36.71	98.8783											104.051	92.0843
36.73	98.878											104.135	92.073
36.75	98.8776											104.22	92.0612
36.77	98.8772											104.307	92.0512
36.79	98.8769											104.394	92.0411
36.81	98.8765											104.481	92.0296
36.83	98.8762											104.568	92.0194
36.85	98.8758											104.651	92.0101
36.87	98.8754											104.737	92.0001
36.89	98.8751											104.818	91.9904
36.91	98.8747											104.908	91.9808
36.93	98.8744											104.992	91.9718
36.95	98.874											105.078	91.9637
36.97	98.8737											105.162	91.9553
36.99	98.8733											105.251	91.9467
37.01	98.873											105.336	91.9398
37.03	98.8726											105.422	91.9319
37.05	98.8723											105.511	91.923
37.07	98.8719											105.596	91.9146
37.09	98.8716											105.679	91.9061
37.1	98.8712											105.763	91.8985
37.12	98.8709											105.85	91.8908
37.14	98.8706											105.939	91.8821
37.16	98.8702											106.024	91.8733
37.18	98.8699											106.112	91.8651
37.2	98.8696											106.192	91.8562
37.22	98.8692											106.279	91.8473
37.24	98.8689											106.366	91.839
37.26	98.8686											106.452	91.831
37.28	98.8682											106.538	91.8224
37.3	98.8679											106.626	91.8135
37.32	98.8676											106.712	91.805
37.34	98.8673											106.8	91.7968
37.36	98.8669											106.885	91.7881
37.38	98.8666											106.972	91.7793
37.4	98.8663											107.057	91.7724
37.42	98.866											107.144	91.7657
37.44	98.8657											107.228	91.7581
37.46	98.8653											107.314	91.7507
37.48	98.865											107.403	91.7439
37.5	98.8647											107.487	91.7362
37.52	98.8644											107.576	91.7296
37.54	98.8641											107.657	91.7223
37.56	98.8638											107.747	91.7159
37.58	98.8635											107.832	91.7087
37.6	98.8631											107.918	91.7013
37.62	98.8628											108.003	91.6938
37.64	98.8625											108.092	91.6869
37.66	98.8622											108.177	91.6804
37.68	98.8619											108.261	91.6735
37.7	98.8616											108.352	91.6675
37.72	98.8613											108.436	91.6606
37.73	98.861											108.521	91.654
37.75	98.8607											108.611	91.6476
37.77	98.8605											108.694	91.642
37.79	98.8602											108.782	91.6353
37.81	98.8599											108.867	91.6291
37.83	98.8596											108.954	91.6226
37.85	98.8593											109.043	91.6164
37.87	98.859											109.126	91.6098
37.89	98.8587											109.212	91.6034
37.91	98.8584											109.299	91.5974
37.93	98.8581											109.386	91.592
37.95	98.8579											109.475	91.5859
37.97	98.8576											109.559	91.5793
37.99	98.8573											109.641	91.5734
38.01	98.857											109.733	91.5671
38.03	98.8567											109.82	91.5612
38.05	98.8565											109.909	91.5547
38.07	98.8562											109.994	91.549
38.09	98.8559											110.08	91.542
38.11	98.8556											110.165	91.5337
38.13	98.8553											110.251	91.5265
38.15	98.8551											110.337	91.5206
38.17	98.8548											110.427	91.5153
38.19	98.8545											110.513	91.5095
38.21	98.8543											110.601	91.5039
38.23	98.854											110.691	91.4988
38.25	98.8537											110.772	91.4929
38.27	98.8535											110.864	91.4861
38.29	98.8532											110.945	91.4812
38.31	98.8529											111.029	91.4771
38.33	98.8527											111.116	91.472
38.35	98.8524											111.205	91.4667
38.36	98.8521											111.295	91.4612
38.38	98.8519											111.38	91.4557
38.4	98.8516											111.466	91.4497
38.42	98.8513											111.553	91.4433
38.44	98.8511											111.639	91.4372
38.46	98.8508											111.724	91.4319
38.48	98.8506											111.815	91.4264
38.5	98.8503											111.901	91.4215
38.52	98.8501											111.986	91.4156
38.54	98.8498											112.074	91.4088
38.56	98.8495											112.165	91.4027
38.58	98.8493											112.253	91.3979
38.6	98.849											112.34	91.3931
38.62	98.8488											112.427	91.3872
38.64	98.8485											112.512	91.3821
38.66	98.8483											112.599	91.3772
38.68	98.8481											112.689	91.3709
38.7	98.8478											112.775	91.3652
38.72	98.8476											112.865	91.3601
38.74	98.8473											112.952	91.3558
38.76	98.8471											113.035	91.3515
38.78	98.8468											113.123	91.345
38.8	98.8466											113.207	91.3394
38.82	98.8464											113.292	91.334
38.84	98.8461											113.384	91.3283
38.85	98.8459											113.469	91.3213
38.87	98.8456											113.558	91.316
38.89	98.8454											113.645	91.3092
38.91	98.8452											113.728	91.3039
38.93	98.845											113.817	91.2981
38.95	98.8447											113.906	91.2909
38.97	98.8445											113.993	91.2851
38.99	98.8443											114.08	91.2797
39.01	98.844											114.166	91.2748
39.03	98.8438											114.255	91.2693
39.05	98.8436											114.342	91.2654
39.07	98.8434											114.425	91.2602
39.09	98.8431											114.514	91.2555
39.11	98.8429											114.605	91.2495
39.13	98.8427											114.695	91.2438
39.15	98.8425											114.78	91.239
39.17	98.8422											114.865	91.2334
39.19	98.842											114.953	91.2274
39.21	98.8418											115.039	91.2214
39.22	98.8416											115.125	91.2165
39.24	98.8414											115.216	91.2113
39.26	98.8412											115.297	91.2064
39.28	98.8409											115.392	91.2013
39.3	98.8407											115.477	91.1963
39.32	98.8405											115.565	91.1919
39.34	98.8403											115.653	91.1879
39.36	98.8401											115.741	91.1835
39.38	98.8399											115.826	91.1791
39.4	98.8397											115.913	91.1756
39.42	98.8395											116	91.1712
39.44	98.8393											116.084	91.1667
39.46	98.8391											116.172	91.1628
39.48	98.8388											116.261	91.1597
39.5	98.8386											116.348	91.1573
39.52	98.8384											116.433	91.1542
39.54	98.8382											116.517	91.1515
39.56	98.838											116.607	91.1488
39.57	98.8378											116.693	91.1461
39.59	98.8376											116.781	91.1438
39.61	98.8374											116.866	91.1414
39.63	98.8372											116.95	91.138
39.65	98.837											117.037	91.1357
39.67	98.8368											117.126	91.1335
39.69	98.8366											117.211	91.1318
39.71	98.8364											117.295	91.1308
39.73	98.8362											117.379	91.1278
39.75	98.836											117.461	91.126
39.77	98.8358											117.547	91.1243
39.79	98.8356											117.625	91.1222
39.81	98.8354											117.703	91.1219
39.83	98.8353											117.78	91.122
39.84	98.8351											117.854	91.1211
39.86	98.8349											117.927	91.1192
39.88	98.8347											117.998	91.1172
39.9	98.8345											118.07	91.1149
39.92	98.8343											118.143	91.114
39.94	98.8341											118.22	91.1143
39.96	98.8339											118.297	91.115
39.98	98.8337											118.373	91.116
40	98.8335											118.444	91.1177
40.02	98.8333											118.523	91.1223
40.04	98.8332											118.6	91.1316
40.06	98.833											118.685	91.1458
40.08	98.8328											118.763	91.1609
40.1	98.8326											118.848	91.1745
40.11	98.8324											118.935	91.1859
40.13	98.8322											119.021	91.1943
40.15	98.832											119.105	91.2013
40.17	98.8319											119.189	91.2053
40.19	98.8317											119.276	91.2069
40.21	98.8315											119.361	91.2061
40.23	98.8313											119.449	91.2008
40.25	98.8311											119.536	91.1912
40.27	98.8309											119.622	91.1787
40.29	98.8307											119.707	91.1693
40.31	98.8306											119.791	91.1608
40.33	98.8304											119.88	91.1533
40.35	98.8302											119.964	91.1465
40.36	98.83											120.05	91.1423
40.38	98.8299											120.139	91.1384
40.4	98.8297											120.221	91.1344
40.42	98.8295											120.308	91.1277
40.44	98.8293											120.4	91.1203
40.46	98.8292											120.483	91.1144
40.48	98.829											120.57	91.1053
40.5	98.8288											120.657	91.0967
40.52	98.8286											120.745	91.0887
40.54	98.8285											120.835	91.0802
40.56	98.8283											120.923	91.0711
40.58	98.8281											121.006	91.0622
40.59	98.828											121.091	91.0527
40.61	98.8278											121.178	91.0445
40.63	98.8276											121.265	91.0366
40.65	98.8275											121.352	91.0276
40.67	98.8273											121.437	91.0202
40.69	98.8272											121.523	91.0124
40.71	98.827											121.61	91.0048
40.73	98.8269											121.698	90.9981
40.75	98.8267											121.782	90.9916
40.77	98.8265											121.874	90.9858
40.78	98.8264											121.959	90.9806
40.8	98.8262											122.046	90.9777
40.82	98.8261											122.131	90.9745
40.84	98.8259											122.216	90.9721
40.86	98.8258											122.304	90.9694
40.88	98.8256											122.389	90.9677
40.9	98.8254											122.476	90.9673
40.92	98.8253											122.563	90.9659
40.94	98.8252											122.646	90.9653
40.96	98.825											122.731	90.9645
40.98	98.8249											122.825	90.9634
40.99	98.8247											122.904	90.9621
41.01	98.8246											122.993	90.9611
41.03	98.8244											123.079	90.9604
41.05	98.8243											123.167	90.9598
41.07	98.8241											123.253	90.9581
41.09	98.824											123.342	90.9564
41.11	98.8239											123.426	90.9555
41.13	98.8237											123.512	90.9537
41.15	98.8236											123.596	90.9521
41.16	98.8234											123.684	90.9519
41.18	98.8233											123.771	90.9506
41.2	98.8232											123.857	90.9501
41.22	98.823											123.94	90.9498
41.24	98.8229											124.029	90.9491
41.26	98.8228											124.111	90.9497
41.28	98.8226											124.197	90.9494
41.3	98.8225											124.284	90.9495
41.32	98.8224											124.369	90.9492
41.34	98.8222											124.453	90.9486
41.35	98.8221											124.542	90.9468
41.37	98.822											124.626	90.9449
41.39	98.8218											124.716	90.9446
41.41	98.8217											124.8	90.9439
41.43	98.8216											124.884	90.9434
41.45	98.8215											124.972	90.9425
41.47	98.8213											125.057	90.942
41.49	98.8212											125.144	90.9413
41.51	98.8211											125.229	90.9414
41.52	98.8209											125.314	90.9413
41.54	98.8208											125.404	90.9412
41.56	98.8207											125.488	90.9409
41.58	98.8206											125.576	90.9399
41.6	98.8204											125.657	90.9397
41.62	98.8203											125.748	90.9389
41.64	98.8202											125.829	90.9376
41.66	98.8201											125.92	90.9362
41.68	98.82											126	90.9339
41.69	98.8198											126.086	90.9323
41.71	98.8197											126.171	90.9306
41.73	98.8196											126.256	90.9306
41.75	98.8195											126.339	90.9314
41.77	98.8194											126.429	90.93
41.79	98.8192											126.51	90.9283
41.81	98.8191											126.598	90.9281
41.83	98.819											126.683	90.9279
41.84	98.8189											126.769	90.9277
41.86	98.8188											126.85	90.9287
41.88	98.8186											126.94	90.928
41.9	98.8185											127.021	90.9279
41.92	98.8184											127.107	90.9276
41.94	98.8183											127.191	90.9266
41.96	98.8182											127.28	90.9267
41.97	98.8181											127.36	90.9267
41.99	98.818											127.451	90.926
42.01	98.8179											127.535	90.9261
42.03	98.8177											127.626	90.9254
42.05	98.8176											127.706	90.9248
42.07	98.8175											127.792	90.9251
42.09	98.8174											127.875	90.9254
42.11	98.8173											127.966	90.9252
42.12	98.8172											128.045	90.9257
42.14	98.8171											128.13	90.925
42.16	98.817											128.215	90.9248
42.18	98.8169											128.306	90.9246
42.2	98.8168											128.388	90.9232
42.22	98.8167											128.473	90.9219
42.24	98.8166											128.557	90.9217
42.25	98.8165											128.644	90.9204
42.27	98.8164											128.727	90.9188
42.29	98.8163											128.81	90.9182
42.31	98.8162											128.896	90.9159
42.33	98.8161											128.985	90.9156
42.35	98.816											129.07	90.9143
42.37	98.8159											129.155	90.9134
42.38	98.8158											129.235	90.9141
42.4	98.8157											129.322	90.9153
42.42	98.8156											129.412	90.9149
42.44	98.8155											129.497	90.9153
42.46	98.8154											129.579	90.9155
42.48	98.8153											129.664	90.9143
42.49	98.8152											129.748	90.9141
42.51	98.8151											129.833	90.9134
42.53	98.815											129.914	90.9124
42.55	98.8149											130.008	90.9119
42.57	98.8148											130.089	90.9109
42.59	98.8147											130.175	90.9094
42.61	98.8146											130.261	90.9073
42.62	98.8145											130.348	90.9064
42.64	98.8144											130.43	90.9058
42.66	98.8144											130.516	90.9049
42.68	98.8143											130.597	90.9049
42.7	98.8142											130.684	90.9041
42.72	98.8141											130.769	90.9043
42.73	98.814											130.855	90.9031
42.75	98.8139											130.94	90.9026
42.77	98.8138											131.025	90.9021
42.79	98.8137											131.113	90.9029
42.81	98.8136											131.197	90.9018
42.83	98.8136											131.28	90.9011
42.84	98.8135											131.365	90.9013
42.86	98.8134											131.446	90.899
42.88	98.8133											131.534	90.8984
42.9	98.8132											131.617	90.8977
42.92	98.8131											131.699	90.8976
42.94	98.813											131.787	90.8967
42.95	98.813											131.87	90.8957
42.97	98.8129											131.954	90.8949
42.99	98.8128											132.038	90.8937
43.01	98.8127											132.123	90.8922
43.03	98.8126											132.208	90.8911
43.05	98.8126											132.292	90.8904
43.06	98.8125											132.378	90.8894
43.08	98.8124											132.464	90.8886
43.1	98.8123											132.544	90.8882
43.12	98.8123											132.63	90.8874
43.14	98.8122											132.712	90.8862
43.16	98.8121											132.798	90.8849
43.17	98.812											132.88	90.8845
43.19	98.8119											132.969	90.8831
43.21	98.8119											133.052	90.8818
43.23	98.8118											133.139	90.8803
43.25	98.8117											133.222	90.8797
43.26	98.8116											133.303	90.879
43.28	98.8116											133.389	90.877
43.3	98.8115											133.474	90.8763
43.32	98.8114											133.557	90.8757
43.34	98.8113											133.646	90.8756
43.36	98.8113											133.728	90.8753
43.37	98.8112											133.814	90.8752
43.39	98.8111											133.898	90.8738
43.41	98.811											133.984	90.8746
43.43	98.811											134.068	90.8741
43.45	98.8109											134.148	90.8724
43.47	98.8108											134.234	90.8731
43.48	98.8107											134.315	90.8725
43.5	98.8107											134.403	90.8726
43.52	98.8106											134.489	90.8719
43.54	98.8105											134.565	90.8714
43.56	98.8104											134.653	90.8708
43.57	98.8104											134.739	90.8721
43.59	98.8103											134.822	90.872
43.61	98.8102											134.903	90.8708
43.63	98.8101											134.988	90.8721
43.65	98.8101											135.072	90.871
43.66	98.81											135.159	90.8702
43.68	98.8099											135.244	90.8684
43.7	98.8099											135.332	90.8665
43.72	98.8098											135.411	90.8656
43.74	98.8097											135.495	90.865
43.75	98.8096											135.578	90.8644
43.77	98.8096											135.665	90.8622
43.79	98.8095											135.75	90.8614
43.81	98.8094											135.833	90.8588
43.83	98.8094											135.915	90.8576
43.85	98.8093											135.998	90.8558
43.86	98.8092											136.082	90.8541
43.88	98.8092											136.17	90.8541
43.9	98.8091											136.257	90.8537
43.92	98.809											136.339	90.8536
43.94	98.809											136.423	90.8515
43.95	98.8089											136.504	90.8503
43.97	98.8088											136.59	90.8498
43.99	98.8088											136.672	90.8489
44.01	98.8087											136.756	90.8487
44.02	98.8086											136.843	90.848
44.04	98.8086											136.925	90.8484
44.06	98.8085											137.006	90.8476
44.08	98.8084											137.092	90.8472
44.1	98.8084											137.178	90.8454
44.11	98.8083											137.258	90.844
44.13	98.8082											137.344	90.8435
44.15	98.8082											137.427	90.8432
44.17	98.8081											137.513	90.8424
44.19	98.8081											137.6	90.8405
44.2	98.808											137.683	90.8394
44.22	98.8079											137.768	90.8388
44.24	98.8079											137.852	90.8374
44.26	98.8078											137.934	90.8353
44.27	98.8077											138.018	90.8352
44.29	98.8077											138.102	90.8352
44.31	98.8076											138.19	90.8347
44.33	98.8075											138.271	90.8334
44.35	98.8075											138.353	90.8324
44.36	98.8074											138.435	90.8328
44.38	98.8074											138.519	90.8327
44.4	98.8073											138.606	90.8314
44.42	98.8073											138.689	90.8315
44.43	98.8072											138.779	90.8304
44.45	98.8071											138.859	90.8291
44.47	98.8071											138.942	90.8284
44.49	98.807											139.024	90.8284
44.51	98.807											139.107	90.8272
44.52	98.8069											139.192	90.8264
44.54	98.8069											139.277	90.8249
44.56	98.8068											139.363	90.8238
44.58	98.8067											139.445	90.8228
44.59	98.8067											139.528	90.8204
44.61	98.8066											139.61	90.8196
44.63	98.8066											139.697	90.8183
44.65	98.8065											139.777	90.8172
44.66	98.8064											139.864	90.8154
44.68	98.8064											139.949	90.8131
44.7	98.8063											140.032	90.8129
44.72	98.8063											140.115	90.8115
44.74	98.8062											140.197	90.8103
44.75	98.8062											140.285	90.8094
44.77	98.8061											140.37	90.8072
44.79	98.806											140.454	90.8058
44.81	98.806											140.537	90.8042
44.82	98.8059											140.621	90.8034
44.84	98.8059											140.702	90.8025
44.86	98.8058											140.786	90.8037
44.88	98.8058											140.876	90.8018
44.89	98.8057											140.957	90.8016
44.91	98.8057											141.04	90.8007
44.93	98.8056											141.128	90.7992
44.95	98.8055											141.211	90.7996
44.96	98.8055											141.294	90.7989
44.98	98.8054											141.377	90.7983
45	98.8054											141.461	90.7968
45.02	98.8053											141.548	90.7951
45.03	98.8053											141.631	90.7935
45.05	98.8052											141.71	90.7938
45.07	98.8052											141.792	90.7917
45.09	98.8051											141.877	90.7892
45.1	98.8051											141.967	90.7884
45.12	98.805											142.047	90.787
45.14	98.8049											142.131	90.7864
45.16	98.8049											142.215	90.7859
45.17	98.8048											142.3	90.7842
45.19	98.8048											142.384	90.7832
45.21	98.8047											142.464	90.7818
45.23	98.8047											142.55	90.7798
45.24	98.8046											142.635	90.7794
45.26	98.8046											142.723	90.7796
45.28	98.8045											142.807	90.7799
45.3	98.8045											142.89	90.7788
45.31	98.8044											142.975	90.7763
45.33	98.8044											143.059	90.7745
45.35	98.8043											143.148	90.7737
45.37	98.8043											143.231	90.7726
45.38	98.8042											143.317	90.7717
45.4	98.8042											143.4	90.7709
45.42	98.8041											143.488	90.7691
45.43	98.8041											143.572	90.7684
45.45	98.804											143.655	90.7663
45.47	98.804											143.736	90.7657
45.49	98.8039											143.822	90.7657
45.5	98.8039											143.903	90.764
45.52	98.8038											143.988	90.7635
45.54	98.8038											144.075	90.7613
45.56	98.8037											144.158	90.7599
45.57	98.8037											144.241	90.7581
45.59	98.8037											144.323	90.7566
45.61	98.8036											144.41	90.7538
45.63	98.8036											144.487	90.7527
45.64	98.8035											144.562	90.7509
45.66	98.8035											144.648	90.7488
45.68	98.8034											144.732	90.7474
45.69	98.8034											144.816	90.7448
45.71	98.8033											144.9	90.7444
45.73	98.8033											144.986	90.7424
45.75	98.8032											145.068	90.7398
45.76	98.8032											145.149	90.7371
45.78	98.8032											145.234	90.7352
45.8	98.8031											145.32	90.7331
45.82	98.8031											145.405	90.7312
45.83	98.803											145.486	90.7298
45.85	98.803											145.569	90.728
45.87	98.8029											145.654	90.726
45.88	98.8029											145.741	90.7233
45.9	98.8029											145.819	90.721
45.92	98.8028											145.905	90.7203
45.94	98.8028											145.987	90.7188
45.95	98.8027											146.071	90.7173
45.97	98.8027											146.159	90.7141
45.99	98.8027											146.241	90.7127
46	98.8026											146.326	90.7122
46.02	98.8026											146.41	90.7112
46.04	98.8025											146.494	90.7105
46.06	98.8025											146.58	90.7096
46.07	98.8025											146.662	90.7082
46.09	98.8024											146.745	90.7062
46.11	98.8024											146.828	90.7055
46.12	98.8023											146.912	90.7034
46.14	98.8023											146.996	90.7023
46.16	98.8023											147.08	90.6992
46.18	98.8022											147.16	90.6963
46.19	98.8022											147.245	90.6941
46.21	98.8021											147.333	90.6926
46.23	98.8021											147.412	90.6908
46.24	98.8021											147.499	90.6903
46.26	98.802											147.582	90.6891
46.28	98.802											147.668	90.6871
46.29	98.8019											147.751	90.6872
46.31	98.8019											147.829	90.6872
46.33	98.8019											147.917	90.6867
46.35	98.8018											148.002	90.6848
46.36	98.8018											148.086	90.6823
46.38	98.8017											148.169	90.6804
46.4	98.8017											148.254	90.6777
46.41	98.8017											148.337	90.6745
46.43	98.8016											148.421	90.6726
46.45	98.8016											148.506	90.671
46.46	98.8015											148.589	90.6682
46.48	98.8015											148.67	90.6657
46.5	98.8015											148.759	90.6633
46.52	98.8014											148.841	90.6612
46.53	98.8014											148.926	90.6597
46.55	98.8013											149.012	90.6584
46.57	98.8013											149.095	90.6576
46.58	98.8013											149.177	90.6567
46.6	98.8012											149.257	90.655
46.62	98.8012											149.343	90.6539
46.63	98.8011											149.427	90.6521
46.65	98.8011											149.511	90.6493
46.67	98.8011											149.595	90.6468
46.68	98.801											149.679	90.6453
46.7	98.801											149.764	90.6441
46.72	98.8009											149.851	90.6414
46.73	98.8009											149.936	90.6387
46.75	98.8009											150.02	90.6365
46.77	98.8008											150.103	90.634
46.78	98.8008											150.19	90.6314
46.8	98.8007											150.27	90.6294
46.82	98.8007											150.355	90.6277
46.84	98.8007											150.44	90.6267
46.85	98.8006											150.527	90.6248
46.87	98.8006											150.62	90.6219
46.89	98.8006											150.701	90.6193
46.9	98.8005											150.781	90.6175
46.92	98.8005											150.866	90.6141
46.94	98.8004											150.945	90.6117
46.95	98.8004											151.029	90.6082
46.97	98.8004											151.112	90.6052
46.99	98.8003											151.194	90.6026
47	98.8003											151.282	90.5998
47.02	98.8003											151.353	90.5986
47.04	98.8002											151.442	90.5968
47.05	98.8002											151.523	90.5949
47.07	98.8001											151.608	90.5926
47.09	98.8001											151.694	90.5914
47.1	98.8											151.786	90.5903
47.12	98.8											151.865	90.5891
47.14	98.8											151.951	90.5875
47.15	98.7999											152.034	90.5854
47.17	98.7999											152.118	90.5829
47.19	98.7998											152.203	90.5788
47.2	98.7998											152.284	90.5761
47.22	98.7998											152.371	90.5737
47.24	98.7997											152.453	90.5708
47.25	98.7997											152.541	90.5674
47.27	98.7996											152.623	90.5652
47.29	98.7996											152.708	90.5634
47.3	98.7996											152.791	90.5607
47.32	98.7995											152.875	90.5584
47.34	98.7995											152.948	90.5571
47.35	98.7994											153.03	90.5545
47.37	98.7994											153.116	90.5524
47.39	98.7994											153.204	90.5498
47.4	98.7993											153.286	90.5482
47.42	98.7993											153.369	90.5465
47.44	98.7992											153.449	90.5433
47.45	98.7992											153.533	90.5411
47.47	98.7992											153.625	90.5382
47.49	98.7991											153.705	90.5368
47.5	98.7991											153.788	90.5339
47.52	98.7991											153.874	90.5324
47.54	98.799											153.954	90.5294
47.55	98.799											154.036	90.5276
47.57	98.7989											154.125	90.525
47.59	98.7989											154.206	90.5228
47.6	98.7989											154.292	90.52
47.62	98.7988											154.376	90.5164
47.64	98.7988											154.456	90.5145
47.65	98.7988											154.542	90.5113
47.67	98.7987											154.624	90.5092
47.69	98.7987											154.707	90.5069
47.7	98.7986											154.792	90.505
47.72	98.7986											154.876	90.5021
47.74	98.7986											154.959	90.5002
47.75	98.7985											155.049	90.4976
47.77	98.7985											155.134	90.4948
47.79	98.7984											155.213	90.4927
47.8	98.7984											155.296	90.4911
47.82	98.7984											155.378	90.4886
47.83	98.7983											155.461	90.4853
47.85	98.7983											155.545	90.4826
47.87	98.7982											155.631	90.4793
47.88	98.7982											155.714	90.4766
47.9	98.7982											155.796	90.4733
47.92	98.7981											155.883	90.4699
47.93	98.7981											155.965	90.4678
47.95	98.798											156.048	90.464
47.97	98.798											156.132	90.4602
47.98	98.798											156.216	90.4571
48	98.7979											156.296	90.4538
48.02	98.7979											156.382	90.4506
48.03	98.7979											156.464	90.4482
48.05	98.7978											156.551	90.4453
48.06	98.7978											156.635	90.4423
48.08	98.7977											156.717	90.4401
48.1	98.7977											156.803	90.4369
48.11	98.7977											156.884	90.4351
48.13	98.7976											156.966	90.4322
48.15	98.7976											157.052	90.4289
48.16	98.7975											157.138	90.4266
48.18	98.7975											157.224	90.4236
48.2	98.7975											157.307	90.4208
48.21	98.7974											157.387	90.4169
48.23	98.7974											157.473	90.4128
48.25	98.7973											157.554	90.4084
48.26	98.7973											157.638	90.4051
48.28	98.7973											157.721	90.4007
48.29	98.7972											157.802	90.3967
48.31	98.7972											157.887	90.3928
48.33	98.7971											157.97	90.3882
48.34	98.7971											158.056	90.3835
48.36	98.7971											158.14	90.3793
48.38	98.797											158.223	90.3761
48.39	98.797											158.305	90.3737
48.41	98.7969											158.393	90.371
48.42	98.7969											158.476	90.3678
48.44	98.7968											158.557	90.3646
48.46	98.7968											158.642	90.3611
48.47	98.7968											158.729	90.3581
48.49	98.7967											158.807	90.355
48.51	98.7967											158.892	90.3532
48.52	98.7966											158.976	90.3504
48.54	98.7966											159.061	90.3468
48.55	98.7965											159.147	90.3429
48.57	98.7965											159.228	90.3396
48.59	98.7964											159.311	90.3358
48.6	98.7964											159.398	90.3336
48.62	98.7964											159.477	90.33
48.64	98.7963											159.563	90.3261
48.65	98.7963											159.648	90.3227
48.67	98.7962											159.73	90.3188
48.68	98.7962											159.814	90.3144
48.7	98.7962											159.898	90.3111
48.72	98.7961											159.982	90.3079
48.73	98.7961											160.068	90.305
48.75	98.796											160.146	90.3018
48.76	98.796											160.23	90.2967
48.78	98.7959											160.316	90.2942
48.8	98.7959											160.398	90.2911
48.81	98.7958											160.482	90.2871
48.83	98.7958											160.569	90.2821
48.85	98.7958											160.652	90.2777
48.86	98.7957											160.736	90.273
48.88	98.7957											160.815	90.2681
48.89	98.7956											160.901	90.2623
48.91	98.7956											160.987	90.2578
48.93	98.7955											161.07	90.2536
48.94	98.7955											161.157	90.2483
48.96	98.7955											161.243	90.2439
48.97	98.7954											161.322	90.2404
48.99	98.7954											161.403	90.2365
49.01	98.7953											161.488	90.2328
49.02	98.7953											161.571	90.2288
49.04	98.7952											161.657	90.2247
49.05	98.7952											161.743	90.221
49.07	98.7952											161.825	90.2174
49.09	98.7951											161.905	90.2141
49.1	98.7951											161.993	90.2102
49.12	98.795											162.073	90.2069
49.13	98.795											162.159	90.2019
49.15	98.795											162.244	90.1987
49.17	98.7949											162.325	90.1942
49.18	98.7949											162.411	90.1899
49.2	98.7948											162.492	90.1862
49.21	98.7948											162.579	90.182
49.23	98.7948											162.661	90.1774
49.25	98.7947											162.743	90.1722
49.26	98.7947											162.827	90.1673
49.28	98.7946											162.912	90.162
49.29	98.7946											162.998	90.1589
49.31	98.7946											163.081	90.154
49.33	98.7945											163.166	90.1494
49.34	98.7945											163.246	90.1458
49.36	98.7945											163.328	90.1416
49.37	98.7944											163.415	90.1382
49.39	98.7944											163.494	90.1336
49.41	98.7943											163.576	90.1296
49.42	98.7943											163.661	90.1255
49.44	98.7943											163.744	90.1209
49.45	98.7942											163.83	90.1148
49.47	98.7942											163.914	90.1102
49.49	98.7941											163.995	90.106
49.5	98.7941											164.079	90.101
49.52	98.7941											164.168	90.0947
49.53	98.794											164.247	90.0888
49.55	98.794											164.33	90.0833
49.57	98.7939											164.415	90.0785
49.58	98.7939											164.497	90.0732
49.6	98.7939											164.58	90.0678
49.61	98.7938											164.662	90.0624
49.63	98.7938											164.748	90.0564
49.65	98.7937											164.831	90.0508
49.66	98.7937											164.913	90.0463
49.68	98.7937											165.006	90.0421
49.69	98.7936											165.091	90.0371
49.71	98.7936											165.173	90.0329
49.73	98.7935											165.258	90.0283
49.74	98.7935											165.342	90.0237
49.76	98.7935											165.426	90.0204
49.77	98.7934											165.512	90.0163
49.79	98.7934											165.593	90.0119
49.81	98.7933											165.678	90.0076
49.82	98.7933											165.762	90.0026
49.84	98.7933											165.844	89.9984
49.85	98.7932											165.926	89.9939
49.87	98.7932											166.012	89.989
49.88	98.7931											166.095	89.9829
49.9	98.7931											166.177	89.9776
49.92	98.793											166.259	89.972
49.93	98.793											166.341	89.9671
49.95	98.793											166.427	89.9624
49.96	98.7929											166.51	89.9565
49.98	98.7929											166.594	89.951
50	98.7928											166.675	89.9453
50.01	98.7928											166.759	89.9399
50.03	98.7928											166.843	89.9344
50.04	98.7927											166.927	89.9289
50.06	98.7927											167.01	89.9249
50.07	98.7926											167.092	89.9195
50.09	98.7926											167.176	89.9138
50.11	98.7925											167.258	89.9081
50.12	98.7925											167.344	89.9037
50.14	98.7924											167.425	89.8993
50.15	98.7924											167.511	89.8952
50.17	98.7924											167.593	89.8905
50.18	98.7923											167.677	89.885
50.2	98.7923											167.758	89.8808
50.22	98.7922											167.842	89.8749
50.23	98.7922											167.926	89.8699
50.25	98.7922											168.007	89.8651
50.26	98.7921											168.089	89.8591
50.28	98.7921											168.175	89.8532
50.29	98.792											168.255	89.8458
50.31	98.792											168.343	89.839
50.33	98.7919											168.426	89.8315
50.34	98.7919											168.51	89.8255
50.36	98.7919											168.593	89.8177
50.37	98.7918											168.675	89.8108
50.39	98.7918											168.76	89.8029
50.4	98.7917											168.842	89.7959
50.42	98.7917											168.929	89.7906
50.44	98.7916											169.007	89.7844
50.45	98.7916											169.093	89.7783
50.47	98.7916											169.174	89.7712
50.48	98.7915											169.259	89.7655
50.5	98.7915											169.346	89.7593
50.51	98.7914											169.428	89.7538
50.53	98.7914											169.515	89.7488
50.54	98.7913											169.597	89.7437
50.56	98.7913											169.679	89.7369
50.58	98.7913											169.762	89.7295
50.59	98.7912											169.843	89.7223
50.61	98.7912											169.928	89.7166
50.62	98.7911											170.01	89.7102
50.64	98.7911											170.097	89.7036
50.65	98.791											170.179	89.6971
50.67	98.791											170.265	89.6906
50.69	98.7909											170.343	89.683
50.7	98.7909											170.419	89.6766
50.72	98.7909											170.501	89.6703
50.73	98.7908											170.585	89.6639
50.75	98.7908											170.671	89.6575
50.76	98.7907											170.755	89.6499
50.78	98.7907											170.84	89.6442
50.79	98.7906											170.919	89.6379
50.81	98.7906											171.003	89.6313
50.83	98.7905											171.088	89.6238
50.84	98.7905											171.171	89.6167
50.86	98.7904											171.257	89.6096
50.87	98.7904											171.338	89.6028
50.89	98.7903											171.422	89.5967
50.9	98.7903											171.503	89.5901
50.92	98.7903											171.586	89.5837
50.93	98.7902											171.669	89.5756
50.95	98.7902											171.752	89.5692
50.97	98.7901											171.836	89.5628
50.98	98.79											171.917	89.5577
51	98.79											172.002	89.5507
51.01	98.79											172.084	89.5435
51.03	98.7899											172.169	89.5363
51.04	98.7898											172.252	89.529
51.06	98.7898											172.335	89.5218
51.07	98.7897											172.418	89.5155
51.09	98.7897											172.505	89.5087
51.11	98.7897											172.584	89.5006
51.12	98.7896											172.669	89.4919
51.14	98.7896											172.755	89.483
51.15	98.7895											172.837	89.4756
51.17	98.7895											172.923	89.4684
51.18	98.7894											173.005	89.4616
51.2	98.7894											173.088	89.454
51.21	98.7893											173.173	89.4474
51.23	98.7893											173.252	89.4397
51.25	98.7892											173.341	89.4326
51.26	98.7892											173.423	89.4255
51.28	98.7891											173.509	89.4184
51.29	98.7891											173.593	89.4114
51.31	98.789											173.677	89.4042
51.32	98.789											173.762	89.3958
51.34	98.7889											173.843	89.3872
51.35	98.7889											173.926	89.3797
51.37	98.7888											174.007	89.3712
51.38	98.7888											174.09	89.363
51.4	98.7887											174.172	89.3555
51.42	98.7887											174.256	89.3481
51.43	98.7886											174.34	89.3406
51.45	98.7886											174.424	89.3329
51.46	98.7885											174.507	89.3255
51.48	98.7885											174.591	89.3185
51.49	98.7884											174.672	89.3117
51.51	98.7884											174.757	89.3036
51.52	98.7883											174.839	89.2952
51.54	98.7883											174.924	89.2864
51.56	98.7882											175.01	89.2786
51.57	98.7882											175.088	89.2701
51.59	98.7881											175.168	89.2611
51.6	98.7881											175.256	89.2529
51.62	98.788											175.339	89.2434
51.63	98.788											175.422	89.2347
51.65	98.7879											175.506	89.2258
51.66	98.7879											175.589	89.2172
51.68	98.7878											175.674	89.2097
51.69	98.7878											175.76	89.2017
51.71	98.7878											175.841	89.1923
51.73	98.7877											175.926	89.1828
51.74	98.7877											176.011	89.1741
51.76	98.7876											176.094	89.1649
51.77	98.7876											176.175	89.1564
51.79	98.7875											176.256	89.1473
51.8	98.7875											176.341	89.1379
51.82	98.7874											176.424	89.1293
51.83	98.7874											176.508	89.1202
51.85	98.7873											176.588	89.111
51.86	98.7873											176.674	89.1012
51.88	98.7872											176.758	89.0927
51.89	98.7872											176.843	89.0841
51.91	98.7871											176.925	89.0757
51.92	98.7871											177.006	89.0663
51.94	98.787											177.094	89.0575
51.96	98.7869											177.177	89.0487
51.97	98.7869											177.262	89.0394
51.99	98.7868											177.345	89.0302
52	98.7868											177.427	89.0214
52.02	98.7867											177.511	89.0121
52.03	98.7867											177.596	89.0028
52.05	98.7866											177.681	88.9932
52.06	98.7866											177.763	88.9827
52.08	98.7865											177.844	88.9737
52.09	98.7864											177.929	88.9652
52.11	98.7864											178.008	88.9564
52.12	98.7863											178.094	88.9473
52.14	98.7863											178.179	88.9377
52.16	98.7862											178.26	88.9272
52.17	98.7862											178.345	88.9167
52.19	98.7861											178.43	88.9064
52.2	98.786											178.513	88.8962
52.22	98.786											178.594	88.8864
52.23	98.7859											178.679	88.8763
52.25	98.7859											178.761	88.8656
52.26	98.7858											178.843	88.8548
52.28	98.7858											178.928	88.844
52.29	98.7857											179.012	88.8342
52.31	98.7856											179.098	88.8248
52.32	98.7856											179.183	88.8167
52.34	98.7855											179.266	88.8075
52.35	98.7854											179.35	88.7975
52.37	98.7854											179.428	88.788
52.38	98.7853											179.517	88.7782
52.4	98.7853											179.6	88.7685
52.42	98.7852											179.679	88.7592
52.43	98.7851											179.766	88.7497
52.45	98.7851											179.85	88.7397
52.46	98.785											179.933	88.729
52.48	98.7849											180.012	88.7178
52.49	98.7849											180.095	88.7072
52.51	98.7848											180.18	88.6971
52.52	98.7848											180.265	88.6867
52.54	98.7847											180.348	88.6767
52.55	98.7846											180.43	88.6659
52.57	98.7846											180.513	88.6544
52.58	98.7845											180.597	88.6432
52.6	98.7844											180.68	88.6322
52.61	98.7844											180.764	88.6215
52.63	98.7843											180.846	88.6109
52.64	98.7842											180.93	88.5992
52.66	98.7842											181.012	88.5879
52.68	98.7841											181.096	88.576
52.69	98.784											181.182	88.564
52.71	98.784											181.266	88.5532
52.72	98.7839											181.35	88.5424
52.74	98.7838											181.43	88.5318
52.75	98.7838											181.519	88.5196
52.77	98.7837											181.601	88.5087
52.78	98.7836											181.679	88.498
52.8	98.7836											181.765	88.4868
52.81	98.7835											181.849	88.4759
52.83	98.7834											181.935	88.465
52.84	98.7834											182.016	88.4529
52.86	98.7833											182.098	88.4404
52.87	98.7832											182.179	88.4284
52.89	98.7832											182.264	88.4157
52.9	98.7831											182.346	88.4037
52.92	98.783											182.429	88.3909
52.93	98.783											182.516	88.378
52.95	98.7829											182.596	88.3657
52.96	98.7828											182.682	88.3537
52.98	98.7828											182.762	88.3411
52.99	98.7827											182.847	88.3291
53.01	98.7826											182.932	88.3165
53.02	98.7826											183.014	88.3037
53.04	98.7825											183.095	88.291
53.06	98.7824											183.183	88.2789
53.07	98.7824											183.266	88.2663
53.09	98.7823											183.353	88.2538
53.1	98.7822											183.434	88.2412
53.12	98.7822											183.514	88.2288
53.13	98.7821											183.6	88.217
53.15	98.7821											183.685	88.2042
53.16	98.782											183.764	88.1922
53.18	98.7819											183.849	88.1803
53.19	98.7818											183.933	88.1686
53.21	98.7818											184.017	88.1566
53.22	98.7817											184.103	88.1444
53.24	98.7817											184.188	88.1321
53.25	98.7816											184.268	88.1204
53.27	98.7815											184.354	88.1069
53.28	98.7815											184.435	88.0931
53.3	98.7814											184.518	88.0811
53.31	98.7813											184.599	88.0676
53.33	98.7813											184.684	88.0533
53.34	98.7812											184.768	88.04
53.36	98.7812											184.851	88.0262
53.37	98.7811											184.933	88.0124
53.39	98.781											185.017	87.9989
53.4	98.781											185.101	87.9849
53.42	98.7809											185.188	87.9708
53.44	98.7808											185.266	87.9578
53.45	98.7808											185.352	87.9435
53.47	98.7807											185.434	87.9313
53.48	98.7807											185.522	87.9195
53.5	98.7806											185.605	87.9053
53.51	98.7805											185.688	87.8919
53.53	98.7805											185.767	87.8788
53.54	98.7804											185.851	87.8651
[truncated: 56,474 more rows]

## Sheet: Figure 2b
	25		100		200		300		400
100.9	585	100.9	573	100.9	492.333	100.9	857	100.9	61
101.422	565	101.422	559	101.422	506.333	101.422	837	101.422	49
101.945	587	101.945	579	101.945	495.667	101.945	851	101.945	55
102.467	581	102.467	573	102.467	503.667	102.467	871	102.467	61
102.989	571	102.989	537	102.989	499	102.989	849	102.989	57
103.512	535	103.512	559	103.512	507	103.512	865	103.512	65
104.034	561	104.034	561	104.034	480.333	104.034	823	104.034	67
104.556	535	104.556	547	104.556	487.667	104.556	849	104.556	57
105.078	543	105.078	527	105.078	477.667	105.078	831	105.078	63
105.6	539	105.6	551	105.6	483	105.6	827	105.6	51
106.123	521	106.123	521	106.123	503	106.123	863	106.123	59
106.645	537	106.645	561	106.645	497	106.645	803	106.645	51
107.167	535	107.167	531	107.167	494.333	107.167	845	107.167	59
107.689	551	107.689	561	107.689	486.333	107.689	863	107.689	63
108.211	483	108.211	531	108.211	484.333	108.211	801	108.211	65
108.733	513	108.733	531	108.733	479.667	108.733	823	108.733	59
109.255	497	109.255	533	109.255	492.333	109.255	805	109.255	55
109.777	487	109.777	523	109.777	485.667	109.777	807	109.777	57
110.299	517	110.299	527	110.299	480.333	110.299	819	110.299	65
110.82	519	110.82	531	110.82	489	110.82	791	110.82	63
111.342	501	111.342	535	111.342	484.333	111.342	815	111.342	59
111.864	505	111.864	525	111.864	475.667	111.864	811	111.864	61
112.386	489	112.386	517	112.386	481.667	112.386	793	112.386	47
112.908	489	112.908	503	112.908	494.333	112.908	827	112.908	53
113.429	507	113.429	497	113.429	483.667	113.429	825	113.429	51
113.949	495	113.949	517	113.949	472.333	113.949	829	113.949	59
114.471	471	114.471	501	114.471	475.667	114.471	811	114.471	61
114.992	499	114.992	503	114.992	472.333	114.992	793	114.992	57
115.514	475	115.514	501	115.514	475.667	115.514	827	115.514	61
116.036	507	116.036	497	116.036	477	116.036	827	116.036	61
116.557	455	116.557	493	116.557	481.667	116.557	783	116.557	57
117.079	495	117.079	497	117.079	490.333	117.079	815	117.079	53
117.6	471	117.6	505	117.6	483.667	117.6	819	117.6	69
118.122	505	118.122	505	118.122	482.333	118.122	795	118.122	51
118.643	483	118.643	513	118.643	479.667	118.643	823	118.643	61
119.164	473	119.164	529	119.164	461	119.164	821	119.164	51
119.684	463	119.684	495	119.684	474.333	119.684	787	119.684	55
120.205	481	120.205	515	120.205	488.333	120.205	795	120.205	59
120.726	483	120.726	535	120.726	488.333	120.726	803	120.726	63
121.248	457	121.248	493	121.248	475.667	121.248	791	121.248	57
121.769	471	121.769	489	121.769	469.667	121.769	827	121.769	55
122.29	449	122.29	491	122.29	469	122.29	829	122.29	55
122.811	477	122.811	509	122.811	484.333	122.811	827	122.811	67
123.33	477	123.33	501	123.33	478.333	123.33	825	123.33	57
123.852	467	123.852	505	123.852	491.667	123.852	829	123.852	53
124.373	465	124.373	497	124.373	479.667	124.373	813	124.373	41
124.894	475	124.894	517	124.894	475.667	124.894	829	124.894	59
125.415	475	125.415	507	125.415	492.333	125.415	809	125.415	55
125.936	439	125.936	509	125.936	487.667	125.936	811	125.936	57
126.455	483	126.455	513	126.455	484.333	126.455	839	126.455	49
126.976	437	126.976	489	126.976	483	126.976	785	126.976	65
127.497	453	127.497	493	127.497	480.333	127.497	783	127.497	61
128.018	441	128.018	497	128.018	475.667	128.018	843	128.018	51
128.539	443	128.539	477	128.539	471.667	128.539	811	128.539	57
129.057	457	129.057	511	129.057	483	129.057	809	129.057	57
129.578	457	129.578	483	129.578	482.333	129.578	823	129.578	65
130.099	435	130.099	519	130.099	481.667	130.099	831	130.099	71
130.62	447	130.62	511	130.62	481	130.62	797	130.62	69
131.138	459	131.138	491	131.138	473.667	131.138	817	131.138	53
131.659	457	131.659	493	131.659	471.667	131.659	819	131.659	55
132.18	449	132.18	479	132.18	487.667	132.18	807	132.18	59
132.7	473	132.7	491	132.7	477.667	132.7	833	132.7	63
133.219	431	133.219	517	133.219	465	133.219	873	133.219	57
133.739	451	133.739	519	133.739	477	133.739	823	133.739	55
134.26	437	134.26	535	134.26	479	134.26	803	134.26	57
134.781	451	134.781	493	134.781	485.667	134.781	869	134.781	51
135.299	445	135.299	521	135.299	496.333	135.299	809	135.299	51
135.819	437	135.819	511	135.819	502.333	135.819	837	135.819	63
136.34	461	136.34	509	136.34	497	136.34	837	136.34	63
136.858	457	136.858	517	136.858	497	136.858	851	136.858	49
137.379	441	137.379	519	137.379	501	137.379	843	137.379	57
137.899	447	137.899	511	137.899	497	137.899	835	137.899	51
138.419	461	138.419	499	138.419	512.333	138.419	835	138.419	47
138.937	439	138.937	507	138.937	520.333	138.937	881	138.937	59
139.458	425	139.458	517	139.458	508.333	139.458	829	139.458	59
139.978	461	139.978	491	139.978	522.333	139.978	861	139.978	51
140.496	433	140.496	475	140.496	539	140.496	879	140.496	61
141.016	473	141.016	521	141.016	545.667	141.016	841	141.016	61
141.536	467	141.536	517	141.536	549	141.536	889	141.536	57
142.054	473	142.054	511	142.054	555	142.054	905	142.054	61
142.575	461	142.575	509	142.575	580.333	142.575	893	142.575	51
143.095	459	143.095	549	143.095	581	143.095	897	143.095	63
143.613	473	143.613	529	143.613	579	143.613	907	143.613	57
144.133	469	144.133	543	144.133	591.667	144.133	919	144.133	65
144.65	463	144.65	541	144.65	589	144.65	911	144.65	53
145.17	453	145.17	519	145.17	588.333	145.17	933	145.17	55
145.69	483	145.69	535	145.69	583.667	145.69	929	145.69	59
146.208	487	146.208	531	146.208	568.333	146.208	883	146.208	47
146.728	475	146.728	499	146.728	583.667	146.728	925	146.728	57
147.248	497	147.248	547	147.248	547.667	147.248	933	147.248	55
147.766	491	147.766	513	147.766	559	147.766	879	147.766	63
148.285	503	148.285	549	148.285	560.333	148.285	877	148.285	57
148.803	529	148.803	549	148.803	543	148.803	919	148.803	59
149.323	519	149.323	567	149.323	548.333	149.323	869	149.323	55
149.84	521	149.84	543	149.84	531	149.84	891	149.84	65
150.36	535	150.36	569	150.36	528.333	150.36	905	150.36	55
150.88	515	150.88	553	150.88	520.333	150.88	863	150.88	57
151.397	501	151.397	543	151.397	537	151.397	903	151.397	59
151.917	503	151.917	535	151.917	529.667	151.917	893	151.917	49
152.434	497	152.434	597	152.434	539	152.434	873	152.434	55
152.954	543	152.954	573	152.954	562.333	152.954	879	152.954	69
153.471	529	153.471	607	153.471	561	153.471	863	153.471	51
153.99	567	153.99	599	153.99	566.333	153.99	917	153.99	51
154.508	571	154.508	611	154.508	580.333	154.508	891	154.508	53
155.027	573	155.027	649	155.027	575.667	155.027	911	155.027	61
155.544	619	155.544	663	155.544	570.333	155.544	869	155.544	53
156.064	647	156.064	647	156.064	586.333	156.064	923	156.064	53
156.581	667	156.581	657	156.581	575.667	156.581	925	156.581	53
157.1	637	157.1	661	157.1	575	157.1	923	157.1	53
157.617	641	157.617	659	157.617	591.667	157.617	921	157.617	55
158.137	653	158.137	653	158.137	570.333	158.137	911	158.137	51
158.654	619	158.654	645	158.654	585	158.654	929	158.654	55
159.173	665	159.173	633	159.173	577.667	159.173	945	159.173	57
159.69	613	159.69	625	159.69	581	159.69	899	159.69	53
160.209	599	160.209	621	160.209	561	160.209	905	160.209	55
160.726	571	160.726	637	160.726	564.333	160.726	909	160.726	59
161.245	593	161.245	615	161.245	559.667	161.245	897	161.245	55
161.762	559	161.762	611	161.762	560.333	161.762	885	161.762	51
162.281	565	162.281	591	162.281	545.667	162.281	895	162.281	55
162.798	589	162.798	603	162.798	553.667	162.798	885	162.798	63
163.317	567	163.317	575	163.317	542.333	163.317	875	163.317	55
163.834	543	163.834	603	163.834	527.667	163.834	895	163.834	65
164.35	565	164.35	625	164.35	531	164.35	897	164.35	63
164.869	563	164.869	573	164.869	534.333	164.869	941	164.869	59
165.386	589	165.386	623	165.386	521.667	165.386	893	165.386	59
165.905	561	165.905	589	165.905	516.333	165.905	905	165.905	59
166.421	551	166.421	621	166.421	521.667	166.421	885	166.421	63
166.94	557	166.94	591	166.94	525	166.94	893	166.94	57
167.457	563	167.457	597	167.457	522.333	167.457	893	167.457	63
167.973	563	167.973	567	167.973	525	167.973	917	167.973	59
168.492	563	168.492	553	168.492	521.667	168.492	895	168.492	51
169.009	537	169.009	547	169.009	514.333	169.009	933	169.009	69
169.525	511	169.525	561	169.525	518.333	169.525	891	169.525	53
170.044	525	170.044	549	170.044	513.667	170.044	913	170.044	61
170.56	541	170.56	551	170.56	515.667	170.56	883	170.56	57
171.079	487	171.079	547	171.079	508.333	171.079	951	171.079	51
171.595	481	171.595	543	171.595	528.333	171.595	891	171.595	49
172.111	505	172.111	527	172.111	503.667	172.111	869	172.111	51
172.63	499	172.63	533	172.63	521.667	172.63	885	172.63	51
173.146	461	173.146	553	173.146	525	173.146	879	173.146	53
173.662	455	173.662	509	173.662	525	173.662	905	173.662	71
174.181	473	174.181	533	174.181	527.667	174.181	885	174.181	51
174.697	465	174.697	523	174.697	521	174.697	853	174.697	53
175.213	489	175.213	521	175.213	525.667	175.213	877	175.213	57
175.731	477	175.731	557	175.731	529	175.731	893	175.731	67
176.247	459	176.247	541	176.247	523.667	176.247	867	176.247	63
176.763	447	176.763	509	176.763	541	176.763	853	176.763	47
177.28	449	177.28	513	177.28	529.667	177.28	909	177.28	59
177.798	441	177.798	531	177.798	518.333	177.798	883	177.798	43
178.314	435	178.314	533	178.314	535	178.314	883	178.314	65
178.83	449	178.83	527	178.83	525.667	178.83	877	178.83	47
179.348	441	179.348	557	179.348	527.667	179.348	915	179.348	59
179.864	459	179.864	527	179.864	509	179.864	879	179.864	45
180.379	471	180.379	533	180.379	532.333	180.379	895	180.379	59
180.895	409	180.895	497	180.895	538.333	180.895	917	180.895	53
181.413	455	181.413	513	181.413	523	181.413	931	181.413	61
181.929	431	181.929	501	181.929	527.667	181.929	863	181.929	59
182.445	449	182.445	513	182.445	529.667	182.445	847	182.445	55
182.961	445	182.961	515	182.961	528.333	182.961	875	182.961	51
183.478	439	183.478	505	183.478	513.667	183.478	871	183.478	51
183.994	449	183.994	521	183.994	513.667	183.994	921	183.994	55
184.51	429	184.51	509	184.51	512.333	184.51	933	184.51	49
185.025	431	185.025	519	185.025	529.667	185.025	883	185.025	61
185.543	427	185.543	533	185.543	500.333	185.543	875	185.543	51
186.059	419	186.059	503	186.059	519	186.059	877	186.059	55
186.574	411	186.574	517	186.574	527	186.574	887	186.574	59
187.09	423	187.09	523	187.09	532.333	187.09	877	187.09	57
187.605	417	187.605	509	187.605	517.667	187.605	897	187.605	57
188.123	441	188.123	497	188.123	527.667	188.123	871	188.123	55
188.638	419	188.638	511	188.638	531	188.638	891	188.638	61
189.154	419	189.154	539	189.154	519	189.154	865	189.154	53
189.669	391	189.669	519	189.669	523.667	189.669	903	189.669	57
190.184	417	190.184	525	190.184	511.667	190.184	855	190.184	69
190.7	415	190.7	509	190.7	523.667	190.7	911	190.7	57
191.217	421	191.217	533	191.217	517	191.217	899	191.217	63
191.732	431	191.732	507	191.732	516.333	191.732	871	191.732	51
192.247	429	192.247	501	192.247	515.667	192.247	895	192.247	59
192.763	431	192.763	535	192.763	527.667	192.763	891	192.763	51
193.278	409	193.278	529	193.278	527	193.278	867	193.278	55
193.793	425	193.793	509	193.793	538.333	193.793	915	193.793	57
194.308	433	194.308	513	194.308	539	194.308	895	194.308	57
194.823	405	194.823	547	194.823	527.667	194.823	885	194.823	65
195.34	449	195.34	521	195.34	527	195.34	873	195.34	73
195.855	409	195.855	511	195.855	533.667	195.855	913	195.855	53
196.37	405	196.37	529	196.37	513.667	196.37	923	196.37	57
196.885	419	196.885	525	196.885	526.333	196.885	919	196.885	53
197.4	425	197.4	529	197.4	553.667	197.4	901	197.4	57
197.915	447	197.915	505	197.915	514.333	197.915	891	197.915	59
198.43	433	198.43	517	198.43	531.667	198.43	909	198.43	51
198.945	425	198.945	543	198.945	545.667	198.945	899	198.945	53
199.46	401	199.46	535	199.46	545	199.46	899	199.46	57
199.975	435	199.975	521	199.975	521	199.975	925	199.975	53
200.489	397	200.489	549	200.489	522.333	200.489	893	200.489	61
201.004	415	201.004	531	201.004	527	201.004	873	201.004	57
201.521	407	201.521	513	201.521	523.667	201.521	879	201.521	55
202.036	439	202.036	533	202.036	522.333	202.036	883	202.036	55
202.55	425	202.55	555	202.55	529	202.55	897	202.55	57
203.065	451	203.065	517	203.065	515.667	203.065	929	203.065	51
203.579	437	203.579	557	203.579	526.333	203.579	961	203.579	53
204.094	433	204.094	521	204.094	530.333	204.094	923	204.094	65
204.609	427	204.609	539	204.609	530.333	204.609	899	204.609	63
205.123	427	205.123	539	205.123	526.333	205.123	913	205.123	55
205.638	441	205.638	527	205.638	527.667	205.638	919	205.638	51
206.152	437	206.152	511	206.152	535	206.152	945	206.152	59
206.666	411	206.666	563	206.666	538.333	206.666	919	206.666	59
207.181	435	207.181	565	207.181	538.333	207.181	913	207.181	57
207.695	433	207.695	559	207.695	518.333	207.695	935	207.695	55
208.21	435	208.21	561	208.21	531	208.21	945	208.21	57
208.724	427	208.724	531	208.724	519.667	208.724	945	208.724	63
209.238	429	209.238	527	209.238	530.333	209.238	909	209.238	73
209.752	445	209.752	513	209.752	537.667	209.752	913	209.752	53
210.267	431	210.267	491	210.267	519.667	210.267	911	210.267	51
210.779	435	210.779	551	210.779	546.333	210.779	929	210.779	59
211.293	435	211.293	559	211.293	547	211.293	947	211.293	57
211.807	427	211.807	517	211.807	534.333	211.807	891	211.807	53
212.321	443	212.321	535	212.321	539.667	212.321	915	212.321	65
212.835	435	212.835	497	212.835	525.667	212.835	931	212.835	63
213.349	429	213.349	547	213.349	543	213.349	897	213.349	51
213.863	421	213.863	557	213.863	537.667	213.863	921	213.863	57
214.377	439	214.377	527	214.377	515.667	214.377	947	214.377	57
214.891	451	214.891	545	214.891	509	214.891	903	214.891	59
215.405	441	215.405	567	215.405	529	215.405	901	215.405	55
215.919	429	215.919	513	215.919	532.333	215.919	945	215.919	53
216.433	431	216.433	511	216.433	545	216.433	927	216.433	53
216.947	457	216.947	543	216.947	543.667	216.947	921	216.947	63
217.459	435	217.459	535	217.459	539	217.459	909	217.459	57
217.972	423	217.972	561	217.972	541.667	217.972	915	217.972	49
218.486	425	218.486	543	218.486	543	218.486	907	218.486	53
219	413	219	549	219	537.667	219	973	219	55
219.514	437	219.514	549	219.514	538.333	219.514	893	219.514	59
220.027	413	220.027	533	220.027	529	220.027	919	220.027	59
220.541	429	220.541	521	220.541	542.333	220.541	931	220.541	57
221.053	437	221.053	529	221.053	545	221.053	907	221.053	51
221.566	427	221.566	545	221.566	532.333	221.566	893	221.566	53
222.08	437	222.08	529	222.08	546.333	222.08	919	222.08	67
222.593	439	222.593	561	222.593	536.333	222.593	919	222.593	57
223.107	465	223.107	577	223.107	551	223.107	931	223.107	55
223.62	449	223.62	535	223.62	541.667	223.62	949	223.62	53
224.132	435	224.132	527	224.132	539	224.132	929	224.132	43
224.645	445	224.645	517	224.645	560.333	224.645	943	224.645	55
225.159	469	225.159	535	225.159	553.667	225.159	895	225.159	55
225.672	447	225.672	555	225.672	554.333	225.672	933	225.672	49
226.185	443	226.185	541	226.185	545	226.185	977	226.185	51
226.696	461	226.696	551	226.696	560.333	226.696	957	226.696	55
227.21	449	227.21	521	227.21	586.333	227.21	937	227.21	55
227.723	471	227.723	557	227.723	580.333	227.723	945	227.723	51
228.236	453	228.236	553	228.236	580.333	228.236	935	228.236	57
228.747	435	228.747	565	228.747	583.667	228.747	951	228.747	49
229.261	475	229.261	535	229.261	587.667	229.261	919	229.261	57
229.774	469	229.774	553	229.774	583.667	229.774	953	229.774	49
230.287	455	230.287	521	230.287	575.667	230.287	943	230.287	51
230.8	455	230.8	563	230.8	573.667	230.8	963	230.8	49
231.311	445	231.311	557	231.311	567.667	231.311	935	231.311	61
231.824	449	231.824	547	231.824	563.667	231.824	969	231.824	61
232.337	441	232.337	557	232.337	558.333	232.337	941	232.337	59
232.848	431	232.848	551	232.848	545	232.848	949	232.848	53
233.361	431	233.361	533	233.361	563	233.361	897	233.361	61
233.874	465	233.874	559	233.874	544.333	233.874	885	233.874	53
234.387	449	234.387	559	234.387	542.333	234.387	953	234.387	61
234.897	421	234.897	549	234.897	543.667	234.897	953	234.897	63
235.41	443	235.41	545	235.41	549	235.41	909	235.41	49
235.923	435	235.923	531	235.923	552.333	235.923	913	235.923	61
236.434	453	236.434	567	236.434	549	236.434	941	236.434	47
236.946	445	236.946	551	236.946	566.333	236.946	923	236.946	59
237.459	469	237.459	579	237.459	559.667	237.459	949	237.459	61
237.97	459	237.97	569	237.97	535.667	237.97	945	237.97	51
238.482	449	238.482	547	238.482	553.667	238.482	949	238.482	55
238.995	443	238.995	569	238.995	557	238.995	943	238.995	57
239.506	473	239.506	537	239.506	533	239.506	963	239.506	59
240.018	479	240.018	565	240.018	548.333	240.018	965	240.018	49
240.531	453	240.531	573	240.531	536.333	240.531	933	240.531	61
241.041	431	241.041	555	241.041	527.667	241.041	927	241.041	49
241.554	499	241.554	567	241.554	550.333	241.554	929	241.554	57
242.066	471	242.066	545	242.066	538.333	242.066	929	242.066	47
242.576	447	242.576	591	242.576	565	242.576	917	242.576	53
243.089	477	243.089	561	243.089	542.333	243.089	973	243.089	59
243.599	447	243.599	573	243.599	541	243.599	939	243.599	61
244.111	461	244.111	583	244.111	560.333	244.111	945	244.111	61
244.624	475	244.624	551	244.624	547	244.624	939	244.624	43
245.134	463	245.134	559	245.134	563	245.134	953	245.134	55
245.646	449	245.646	555	245.646	551	245.646	953	245.646	49
246.156	483	246.156	575	246.156	554.333	246.156	931	246.156	55
246.669	503	246.669	587	246.669	555.667	246.669	953	246.669	51
247.181	467	247.181	579	247.181	552.333	247.181	927	247.181	53
247.691	491	247.691	565	247.691	551.667	247.691	943	247.691	49
248.203	469	248.203	557	248.203	555	248.203	947	248.203	49
248.713	477	248.713	565	248.713	553	248.713	935	248.713	55
249.225	471	249.225	571	249.225	554.333	249.225	911	249.225	57
249.735	449	249.735	569	249.735	562.333	249.735	997	249.735	49
250.247	455	250.247	579	250.247	559.667	250.247	975	250.247	55
250.757	455	250.757	579	250.757	560.333	250.757	935	250.757	59
251.269	455	251.269	543	251.269	560.333	251.269	955	251.269	53
251.779	495	251.779	557	251.779	553.667	251.779	969	251.779	55
252.291	455	252.291	583	252.291	561	252.291	971	252.291	55
252.8	465	252.8	565	252.8	563	252.8	965	252.8	53
253.312	451	253.312	591	253.312	567	253.312	965	253.312	61
253.822	445	253.822	577	253.822	558.333	253.822	973	253.822	51
254.334	477	254.334	573	254.334	563	254.334	977	254.334	61
254.843	469	254.843	575	254.843	565.667	254.843	953	254.843	63
255.355	467	255.355	563	255.355	560.333	255.355	1009	255.355	53
255.865	455	255.865	563	255.865	579.667	255.865	935	255.865	53
256.376	443	256.376	547	256.376	570.333	256.376	967	256.376	51
256.886	445	256.886	561	256.886	567.667	256.886	979	256.886	57
257.398	459	257.398	597	257.398	568.333	257.398	979	257.398	59
257.907	475	257.907	561	257.907	573.667	257.907	981	257.907	45
258.419	427	258.419	545	258.419	569	258.419	969	258.419	55
258.928	469	258.928	555	258.928	581	258.928	989	258.928	53
259.44	473	259.44	533	259.44	570.333	259.44	1001	259.44	63
259.949	461	259.949	585	259.949	576.333	259.949	989	259.949	63
260.461	443	260.461	581	260.461	581	260.461	991	260.461	61
260.97	445	260.97	563	260.97	597.667	260.97	971	260.97	59
261.479	469	261.479	565	261.479	568.333	261.479	999	261.479	51
261.991	451	261.991	577	261.991	611	261.991	965	261.991	51
262.5	457	262.5	587	262.5	588.333	262.5	959	262.5	61
263.011	449	263.011	541	263.011	574.333	263.011	961	263.011	59
263.52	441	263.52	579	263.52	575.667	263.52	973	263.52	51
264.029	465	264.029	565	264.029	583	264.029	931	264.029	63
264.541	447	264.541	565	264.541	586.333	264.541	959	264.541	53
265.05	431	265.05	549	265.05	577.667	265.05	997	265.05	61
265.561	465	265.561	581	265.561	568.333	265.561	977	265.561	53
266.07	433	266.07	557	266.07	570.333	266.07	935	266.07	53
266.579	423	266.579	563	266.579	575	266.579	985	266.579	55
267.09	427	267.09	567	267.09	591	267.09	979	267.09	53
267.599	447	267.599	597	267.599	571	267.599	947	267.599	51
268.108	427	268.108	545	268.108	565.667	268.108	977	268.108	57
268.619	445	268.619	549	268.619	564.333	268.619	997	268.619	47
269.128	449	269.128	563	269.128	561	269.128	1003	269.128	61
269.637	457	269.637	589	269.637	577	269.637	967	269.637	57
270.148	461	270.148	579	270.148	567.667	270.148	955	270.148	55
270.656	453	270.656	575	270.656	561	270.656	993	270.656	51
271.165	443	271.165	573	271.165	573	271.165	961	271.165	51
271.676	461	271.676	533	271.676	575	271.676	973	271.676	61
272.185	435	272.185	527	272.185	562.333	272.185	941	272.185	65
272.694	433	272.694	559	272.694	565	272.694	973	272.694	55
273.204	455	273.204	565	273.204	583	273.204	1005	273.204	51
273.713	447	273.713	569	273.713	579.667	273.713	969	273.713	53
274.221	445	274.221	571	274.221	567	274.221	961	274.221	57
274.73	447	274.73	545	274.73	562.333	274.73	977	274.73	53
275.241	423	275.241	559	275.241	571	275.241	979	275.241	45
275.749	441	275.749	549	275.749	583.667	275.749	965	275.749	57
276.258	441	276.258	589	276.258	583	276.258	969	276.258	65
276.768	413	276.768	569	276.768	562.333	276.768	959	276.768	63
277.277	445	277.277	567	277.277	578.333	277.277	967	277.277	47
277.785	423	277.785	575	277.785	571	277.785	963	277.785	55
278.293	471	278.293	591	278.293	571.667	278.293	949	278.293	61
278.804	457	278.804	577	278.804	578.333	278.804	957	278.804	53
279.312	435	279.312	563	279.312	564.333	279.312	953	279.312	57
279.821	445	279.821	567	279.821	567.667	279.821	981	279.821	59
280.329	429	280.329	599	280.329	562.333	280.329	973	280.329	59
280.837	439	280.837	583	280.837	557	280.837	961	280.837	57
281.347	411	281.347	555	281.347	571	281.347	943	281.347	51
281.856	445	281.856	591	281.856	573	281.856	971	281.856	53
282.364	435	282.364	597	282.364	566.333	282.364	965	282.364	53
282.872	437	282.872	593	282.872	559	282.872	949	282.872	57
283.38	455	283.38	579	283.38	579	283.38	963	283.38	59
283.89	455	283.89	591	283.89	563.667	283.89	953	283.89	67
284.398	459	284.398	577	284.398	581	284.398	955	284.398	59
284.906	445	284.906	567	284.906	567	284.906	1003	284.906	45
285.414	449	285.414	573	285.414	561	285.414	989	285.414	55
285.922	429	285.922	555	285.922	584.333	285.922	981	285.922	53
286.43	451	286.43	595	286.43	571	286.43	985	286.43	53
286.94	453	286.94	565	286.94	574.333	286.94	963	286.94	55
287.448	449	287.448	565	287.448	582.333	287.448	965	287.448	55
287.956	453	287.956	553	287.956	569	287.956	951	287.956	59
288.464	471	288.464	581	288.464	561.667	288.464	969	288.464	55
288.971	459	288.971	593	288.971	573.667	288.971	957	288.971	59
289.479	479	289.479	581	289.479	560.333	289.479	979	289.479	53
289.987	471	289.987	553	289.987	579	289.987	953	289.987	57
290.497	439	290.497	575	290.497	567	290.497	957	290.497	47
291.004	469	291.004	589	291.004	571.667	291.004	967	291.004	57
291.512	465	291.512	589	291.512	574.333	291.512	975	291.512	59
292.02	447	292.02	603	292.02	571.667	292.02	975	292.02	53
292.527	449	292.527	563	292.527	567	292.527	1013	292.527	59
293.035	453	293.035	581	293.035	571	293.035	977	293.035	53
293.542	457	293.542	571	293.542	576.333	293.542	971	293.542	65
294.05	465	294.05	587	294.05	571	294.05	999	294.05	51
294.557	483	294.557	581	294.557	579.667	294.557	955	294.557	51
295.065	485	295.065	585	295.065	579.667	295.065	985	295.065	61
295.572	481	295.572	597	295.572	557	295.572	985	295.572	59
296.08	457	296.08	595	296.08	582.333	296.08	993	296.08	61
296.587	481	296.587	619	296.587	580.333	296.587	967	296.587	49
297.096	491	297.096	603	297.096	577.667	297.096	979	297.096	49
297.604	465	297.604	593	297.604	589.667	297.604	957	297.604	65
298.111	491	298.111	593	298.111	593	298.111	977	298.111	51
298.618	479	298.618	583	298.618	592.333	298.618	995	298.618	61
299.126	473	299.126	621	299.126	590.333	299.126	1015	299.126	53
299.633	477	299.633	635	299.633	582.333	299.633	971	299.633	49
300.14	493	300.14	645	300.14	583.667	300.14	1045	300.14	55
300.647	509	300.647	637	300.647	598.333	300.647	965	300.647	59
301.154	529	301.154	633	301.154	595.667	301.154	947	301.154	57
301.661	545	301.661	647	301.661	586.333	301.661	987	301.661	55
302.168	497	302.168	651	302.168	591	302.168	981	302.168	55
302.675	543	302.675	661	302.675	596.333	302.675	973	302.675	61
303.182	577	303.182	645	303.182	606.333	303.182	983	303.182	49
303.689	579	303.689	695	303.689	609.667	303.689	1011	303.689	55
304.196	601	304.196	679	304.196	590.333	304.196	971	304.196	59
304.703	591	304.703	693	304.703	589	304.703	1001	304.703	63
305.208	617	305.208	687	305.208	604.333	305.208	983	305.208	61
305.715	601	305.715	715	305.715	597	305.715	973	305.715	57
306.222	609	306.222	719	306.222	588.333	306.222	1001	306.222	55
306.729	661	306.729	733	306.729	593.667	306.729	1005	306.729	53
307.235	669	307.235	709	307.235	607	307.235	1031	307.235	61
307.742	659	307.742	743	307.742	605.667	307.742	1001	307.742	53
308.249	671	308.249	721	308.249	600.333	308.249	1005	308.249	59
308.756	715	308.756	747	308.756	615	308.756	1021	308.756	57
309.262	691	309.262	765	309.262	613.667	309.262	1041	309.262	55
309.769	725	309.769	741	309.769	611.667	309.769	1053	309.769	57
310.276	759	310.276	773	310.276	630.333	310.276	1037	310.276	57
310.782	775	310.782	769	310.782	618.333	310.782	1011	310.782	47
311.289	747	311.289	799	311.289	631	311.289	985	311.289	63
311.793	757	311.793	775	311.793	641.667	311.793	1039	311.793	47
312.3	787	312.3	793	312.3	640.333	312.3	1075	312.3	53
312.806	795	312.806	787	312.806	641	312.806	1043	312.806	53
313.313	789	313.313	793	313.313	650.333	313.313	1081	313.313	63
313.819	787	313.819	781	313.819	643.667	313.819	1065	313.819	59
314.325	809	314.325	811	314.325	627.667	314.325	1051	314.325	53
314.832	799	314.832	787	314.832	661	314.832	1019	314.832	61
315.336	811	315.336	803	315.336	649	315.336	1093	315.336	61
315.842	799	315.842	813	315.842	678.333	315.842	1077	315.842	57
316.349	827	316.349	823	316.349	680.333	316.349	1087	316.349	53
316.855	839	316.855	773	316.855	646.333	316.855	1103	316.855	53
317.361	803	317.361	777	317.361	683	317.361	1107	317.361	61
317.867	837	317.867	841	317.867	689	317.867	1097	317.867	55
318.372	773	318.372	787	318.372	692.333	318.372	1133	318.372	53
318.878	811	318.878	793	318.878	695.667	318.878	1079	318.878	59
319.384	801	319.384	813	319.384	718.333	319.384	1131	319.384	55
319.89	785	319.89	787	319.89	720.333	319.89	1107	319.89	59
320.396	747	320.396	769	320.396	718.333	320.396	1113	320.396	57
320.9	791	320.9	783	320.9	723.667	320.9	1109	320.9	63
321.406	765	321.406	755	321.406	728.333	321.406	1121	321.406	61
321.912	727	321.912	777	321.912	730.333	321.912	1147	321.912	47
322.418	733	322.418	761	322.418	731	322.418	1141	322.418	61
322.922	731	322.922	733	322.922	751.667	322.922	1111	322.922	57
323.428	709	323.428	735	323.428	751	323.428	1095	323.428	59
323.934	699	323.934	737	323.934	763	323.934	1127	323.934	61
324.439	677	324.439	729	324.439	771.667	324.439	1165	324.439	47
324.943	677	324.943	685	324.943	746.333	324.943	1139	324.943	49
325.449	663	325.449	707	325.449	773	325.449	1159	325.449	51
325.955	689	325.955	707	325.955	772.333	325.955	1125	325.955	57
326.46	621	326.46	693	326.46	764.333	326.46	1137	326.46	51
326.964	677	326.964	701	326.964	766.333	326.964	1147	326.964	61
327.47	639	327.47	703	327.47	761.667	327.47	1197	327.47	51
327.975	699	327.975	723	327.975	777.667	327.975	1103	327.975	61
328.481	629	328.481	725	328.481	771	328.481	1157	328.481	57
328.984	635	328.984	703	328.984	759.667	328.984	1179	328.984	61
329.49	681	329.49	713	329.49	794.333	329.49	1149	329.49	53
329.996	667	329.996	751	329.996	775.667	329.996	1151	329.996	53
330.499	693	330.499	703	330.499	785	330.499	1169	330.499	57
331.005	653	331.005	709	331.005	777.667	331.005	1163	331.005	51
331.51	691	331.51	719	331.51	795.667	331.51	1209	331.51	59
332.013	695	332.013	711	332.013	765.667	332.013	1183	332.013	55
332.519	689	332.519	773	332.519	774.333	332.519	1185	332.519	55
333.024	739	333.024	777	333.024	782.333	333.024	1177	333.024	59
333.527	727	333.527	753	333.527	786.333	333.527	1207	333.527	51
334.033	795	334.033	823	334.033	807.667	334.033	1243	334.033	57
334.538	787	334.538	803	334.538	809.667	334.538	1229	334.538	59
335.041	807	335.041	835	335.041	815	335.041	1175	335.041	53
335.546	819	335.546	847	335.546	842.333	335.546	1237	335.546	61
336.05	897	336.05	911	336.05	821.667	336.05	1195	336.05	67
336.555	915	336.555	893	336.555	841.667	336.555	1215	336.555	55
337.06	903	337.06	943	337.06	861	337.06	1221	337.06	51
337.563	959	337.563	941	337.563	835.667	337.563	1239	337.563	61
338.068	983	338.068	961	338.068	855	338.068	1263	338.068	47
338.571	1043	338.571	1047	338.571	869.667	338.571	1295	338.571	51
339.076	1051	339.076	1009	339.076	856.333	339.076	1247	339.076	61
339.581	1113	339.581	997	339.581	898.333	339.581	1281	339.581	53
340.084	1103	340.084	1031	340.084	889.667	340.084	1297	340.084	55
340.589	1131	340.589	997	340.589	891.667	340.589	1317	340.589	57
341.092	1085	341.092	951	341.092	914.333	341.092	1371	341.092	57
341.597	1045	341.597	939	341.597	963	341.597	1359	341.597	57
342.1	1055	342.1	917	342.1	974.333	342.1	1351	342.1	57
342.604	993	342.604	847	342.604	989.667	342.604	1365	342.604	61
343.109	911	343.109	813	343.109	1041.67	343.109	1391	343.109	55
343.612	885	343.612	811	343.612	1073	343.612	1383	343.612	53
344.117	839	344.117	767	344.117	1099.67	344.117	1411	344.117	61
344.619	793	344.619	723	344.619	1115	344.619	1413	344.619	59
345.124	727	345.124	733	345.124	1169.67	345.124	1407	345.124	57
345.627	701	345.627	715	345.627	1195	345.627	1381	345.627	59
346.131	681	346.131	695	346.131	1235	346.131	1377	346.131	59
346.634	655	346.634	713	346.634	1262.33	346.634	1347	346.634	51
347.139	619	347.139	675	347.139	1225	347.139	1323	347.139	55
347.641	611	347.641	685	347.641	1225	347.641	1327	347.641	53
348.146	603	348.146	675	348.146	1216.33	348.146	1337	348.146	53
348.648	579	348.648	657	348.648	1167	348.648	1319	348.648	53
349.153	573	349.153	663	349.153	1123	349.153	1273	349.153	51
349.655	535	349.655	675	349.655	1071.67	349.655	1295	349.655	49
350.159	529	350.159	613	350.159	1019	350.159	1291	350.159	59
350.662	527	350.662	681	350.662	1018.33	350.662	1263	350.662	59
351.164	521	351.164	639	351.164	985	351.164	1249	351.164	51
351.668	519	351.668	649	351.668	944.333	351.668	1185	351.668	57
352.171	521	352.171	649	352.171	910.333	352.171	1237	352.171	57
352.675	521	352.675	685	352.675	911.667	352.675	1193	352.675	57
353.177	517	353.177	683	353.177	884.333	353.177	1199	353.177	61
353.681	507	353.681	645	353.681	862.333	353.681	1205	353.681	47
354.184	519	354.184	627	354.184	881	354.184	1177	354.184	57
354.686	515	354.686	641	354.686	855	354.686	1239	354.686	57
355.19	531	355.19	665	355.19	866.333	355.19	1221	355.19	49
355.692	497	355.692	635	355.692	827.667	355.692	1191	355.692	47
356.196	497	356.196	653	356.196	847.667	356.196	1183	356.196	39
356.698	471	356.698	641	356.698	842.333	356.698	1227	356.698	51
357.2	475	357.2	659	357.2	855	357.2	1251	357.2	59
357.704	507	357.704	617	357.704	878.333	357.704	1251	357.704	51
358.206	523	358.206	653	358.206	907.667	358.206	1169	358.206	57
358.71	487	358.71	635	358.71	902.333	358.71	1235	358.71	49
359.212	515	359.212	617	359.212	951	359.212	1253	359.212	55
359.714	479	359.714	641	359.714	933	359.714	1229	359.714	47
360.217	511	360.217	639	360.217	959	360.217	1211	360.217	55
360.719	491	360.719	639	360.719	971	360.719	1229	360.719	57
361.221	495	361.221	643	361.221	959.667	361.221	1217	361.221	57
361.725	499	361.725	633	361.725	966.333	361.725	1201	361.725	57
362.227	499	362.227	625	362.227	933.667	362.227	1203	362.227	49
362.728	491	362.728	637	362.728	916.333	362.728	1181	362.728	47
363.232	513	363.232	635	363.232	892.333	363.232	1207	363.232	61
363.734	495	363.734	667	363.734	877	363.734	1201	363.734	55
364.235	515	364.235	677	364.235	856.333	364.235	1143	364.235	59
364.739	493	364.739	613	364.739	818.333	364.739	1163	364.739	53
365.24	501	365.24	633	365.24	815	365.24	1149	365.24	55
365.742	499	365.742	617	365.742	796.333	365.742	1129	365.742	65
366.245	473	366.245	587	366.245	776.333	366.245	1105	366.245	57
366.747	481	366.747	647	366.747	771.667	366.747	1145	366.747	59
367.248	483	367.248	641	367.248	757.667	367.248	1097	367.248	63
367.75	489	367.75	635	367.75	743	367.75	1149	367.75	47
368.253	487	368.253	639	368.253	739	368.253	1131	368.253	63
368.755	481	368.755	609	368.755	742.333	368.755	1113	368.755	49
369.256	489	369.256	639	369.256	735.667	369.256	1115	369.256	51
369.757	469	369.757	661	369.757	723.667	369.757	1075	369.757	45
370.26	489	370.26	627	370.26	722.333	370.26	1093	370.26	59
370.762	495	370.762	645	370.762	697.667	370.762	1109	370.762	59
371.263	479	371.263	639	371.263	717	371.263	1111	371.263	47
371.764	483	371.764	615	371.764	709	371.764	1111	371.764	57
372.267	485	372.267	615	372.267	687.667	372.267	1101	372.267	59
372.768	479	372.768	603	372.768	697	372.768	1099	372.768	63
373.27	487	373.27	639	373.27	691.667	373.27	1081	373.27	65
373.771	491	373.771	647	373.771	689.667	373.771	1103	373.771	55
374.272	509	374.272	671	374.272	701	374.272	1059	374.272	59
374.775	471	374.775	653	374.775	699	374.775	1111	374.775	49
375.276	483	375.276	619	375.276	679	375.276	1101	375.276	45
375.777	495	375.777	665	375.777	663	375.777	1085	375.777	53
376.278	507	376.278	651	376.278	677	376.278	1057	376.278	49
376.779	467	376.779	637	376.779	680.333	376.779	1095	376.779	39
377.28	519	377.28	639	377.28	689	377.28	1141	377.28	49
377.782	481	377.782	619	377.782	675	377.782	1117	377.782	57
378.283	513	378.283	639	378.283	659.667	378.283	1097	378.283	59
378.784	497	378.784	657	378.784	679.667	378.784	1105	378.784	59
379.285	483	379.285	647	379.285	667	379.285	1037	379.285	57
379.786	479	379.786	623	379.786	675.667	379.786	1103	379.786	61
380.286	491	380.286	623	380.286	675	380.286	1095	380.286	59
380.787	483	380.787	625	380.787	671	380.787	1087	380.787	59
381.29	471	381.29	627	381.29	674.333	381.29	1085	381.29	51
381.79	501	381.79	661	381.79	675.667	381.79	1091	381.79	57
382.291	491	382.291	631	382.291	665	382.291	1095	382.291	57
382.792	519	382.792	631	382.792	662.333	382.792	1133	382.792	45
383.292	495	383.292	641	383.292	659	383.292	1125	383.292	65
383.793	477	383.793	651	383.793	668.333	383.793	1061	383.793	57
384.293	487	384.293	667	384.293	669	384.293	1101	384.293	57
384.794	485	384.794	673	384.794	667.667	384.794	1121	384.794	51
385.294	483	385.294	637	385.294	671	385.294	1087	385.294	51
385.795	475	385.795	621	385.795	669.667	385.795	1059	385.795	53
386.295	487	386.295	615	386.295	684.333	386.295	1093	386.295	55
386.797	489	386.797	661	386.797	649.667	386.797	1119	386.797	59
387.298	461	387.298	625	387.298	671.667	387.298	1077	387.298	59
387.798	489	387.798	657	387.798	671	387.798	1109	387.798	47
388.298	479	388.298	649	388.298	682.333	388.298	1125	388.298	51
388.799	501	388.799	639	388.799	666.333	388.799	1101	388.799	63
389.299	493	389.299	675	389.299	682.333	389.299	1099	389.299	53
389.799	495	389.799	639	389.799	681.667	389.799	1075	389.799	55
390.299	527	390.299	663	390.299	667	390.299	1111	390.299	45
390.799	505	390.799	661	390.799	671	390.799	1079	390.799	51
391.299	491	391.299	643	391.299	654.333	391.299	1113	391.299	59
391.8	463	391.8	647	391.8	667.667	391.8	1103	391.8	53
392.3	491	392.3	621	392.3	685	392.3	1099	392.3	61
392.8	485	392.8	681	392.8	674.333	392.8	1087	392.8	59
393.3	479	393.3	653	393.3	671.667	393.3	1125	393.3	53
393.8	479	393.8	667	393.8	663.667	393.8	1099	393.8	55
394.3	465	394.3	681	394.3	681.667	394.3	1105	394.3	57
394.8	483	394.8	655	394.8	673	394.8	1095	394.8	63
395.299	493	395.299	667	395.299	675.667	395.299	1111	395.299	53
395.799	477	395.799	629	395.799	676.333	395.799	1073	395.799	51
396.299	497	396.299	687	396.299	683.667	396.299	1135	396.299	49
396.799	495	396.799	671	396.799	691	396.799	1107	396.799	55
397.299	509	397.299	681	397.299	667.667	397.299	1085	397.299	55
397.797	501	397.797	665	397.797	673.667	397.797	1107	397.797	51
398.296	479	398.296	657	398.296	665.667	398.296	1103	398.296	51
398.796	509	398.796	675	398.796	661.667	398.796	1157	398.796	55
399.296	529	399.296	695	399.296	679.667	399.296	1109	399.296	55
399.795	499	399.795	671	399.795	669	399.795	1129	399.795	53
400.295	501	400.295	657	400.295	675	400.295	1141	400.295	65
400.795	531	400.795	675	400.795	685.667	400.795	1117	400.795	53
401.294	517	401.294	661	401.294	653	401.294	1139	401.294	49
401.794	487	401.794	675	401.794	657.667	401.794	1107	401.794	57
402.293	513	402.293	667	402.293	678.333	402.293	1139	402.293	47
402.793	531	402.793	683	402.793	670.333	402.793	1093	402.793	53
403.29	531	403.29	667	403.29	671	403.29	1105	403.29	53
403.79	521	403.79	679	403.79	680.333	403.79	1119	403.79	55
404.289	505	404.289	667	404.289	680.333	404.289	1089	404.289	53
404.788	541	404.788	681	404.788	684.333	404.788	1113	404.788	63
405.288	509	405.288	703	405.288	673.667	405.288	1081	405.288	49
405.787	527	405.787	691	405.787	677.667	405.787	1063	405.787	51
406.286	501	406.286	687	406.286	685	406.286	1133	406.286	51
406.784	525	406.784	659	406.784	679.667	406.784	1135	406.784	55
407.283	535	407.283	693	407.283	666.333	407.283	1139	407.283	53
407.782	495	407.782	673	407.782	639.667	407.782	1111	407.782	61
408.281	501	408.281	689	408.281	675	408.281	1065	408.281	51
408.781	541	408.781	667	408.781	677	408.781	1121	408.781	57
409.278	535	409.278	703	409.278	671	409.278	1091	409.278	49
409.777	531	409.777	683	409.777	670.333	409.777	1109	409.777	49
410.276	553	410.276	663	410.276	683	410.276	1127	410.276	57
410.775	529	410.775	695	410.775	689.667	410.775	1125	410.775	41
411.274	563	411.274	679	411.274	668.333	411.274	1121	411.274	47
411.771	527	411.771	681	411.771	679.667	411.771	1099	411.771	55
412.27	567	412.27	663	412.27	658.333	412.27	1075	412.27	47
412.769	561	412.769	671	412.769	657.667	412.769	1105	412.769	59
413.268	577	413.268	721	413.268	671	413.268	1135	413.268	53
413.765	601	413.765	689	413.765	661	413.765	1029	413.765	57
414.264	561	414.264	695	414.264	683	414.264	1075	414.264	53
414.762	555	414.762	723	414.762	665	414.762	1081	414.762	59
415.261	565	415.261	711	415.261	653.667	415.261	1117	415.261	61
415.758	543	415.758	717	415.758	670.333	415.758	1137	415.758	51
416.257	545	416.257	673	416.257	666.333	416.257	1127	416.257	61
416.755	535	416.755	709	416.755	659.667	416.755	1073	416.755	47
417.254	521	417.254	705	417.254	657	417.254	1071	417.254	53
417.751	531	417.751	701	417.751	687.667	417.751	1097	417.751	57
418.249	515	418.249	671	418.249	681.667	418.249	1093	418.249	53
418.748	485	418.748	681	418.748	659	418.748	1133	418.748	57
419.245	521	419.245	677	419.245	638.333	419.245	1051	419.245	51
419.743	481	419.743	689	419.743	661	419.743	1089	419.743	49
420.242	497	420.242	683	420.242	689.667	420.242	1097	420.242	59
420.738	499	420.738	647	420.738	684.333	420.738	1093	420.738	51
421.237	513	421.237	669	421.237	666.333	421.237	1113	421.237	53
421.735	495	421.735	653	421.735	663	421.735	1099	421.735	55
422.232	489	422.232	687	422.232	659	422.232	1067	422.232	65
422.73	533	422.73	663	422.73	667	422.73	1093	422.73	53
423.228	511	423.228	651	423.228	652.333	423.228	1135	423.228	45
423.725	495	423.725	653	423.725	677.667	423.725	1091	423.725	59
424.223	493	424.223	681	424.223	660.333	424.223	1079	424.223	53
424.721	521	424.721	663	424.721	665.667	424.721	1119	424.721	51
425.218	489	425.218	649	425.218	665.667	425.218	1071	425.218	55
425.716	481	425.716	645	425.716	658.333	425.716	1113	425.716	51
426.214	487	426.214	657	426.214	671	426.214	1079	426.214	55
426.71	489	426.71	653	426.71	658.333	426.71	1113	426.71	49
427.208	487	427.208	681	427.208	659	427.208	1093	427.208	65
427.704	475	427.704	669	427.704	665.667	427.704	1087	427.704	53
428.203	505	428.203	653	428.203	657	428.203	1103	428.203	53
428.701	509	428.701	651	428.701	665.667	428.701	1121	428.701	45
429.197	489	429.197	647	429.197	660.333	429.197	1123	429.197	47
429.695	477	429.695	665	429.695	658.333	429.695	1115	429.695	57
430.191	501	430.191	653	430.191	657	430.191	1083	430.191	43
430.689	487	430.689	631	430.689	673.667	430.689	1111	430.689	55
431.185	477	431.185	639	431.185	651	431.185	1127	431.185	53
431.682	483	431.682	699	431.682	659.667	431.682	1085	431.682	53
432.178	495	432.178	671	432.178	657.667	432.178	1107	432.178	57
432.676	465	432.676	667	432.676	648.333	432.676	1067	432.676	55
433.174	501	433.174	659	433.174	654.333	433.174	1067	433.174	49
433.67	485	433.67	679	433.67	667	433.67	1111	433.67	53
434.168	477	434.168	665	434.168	659.667	434.168	1113	434.168	49
434.663	481	434.663	641	434.663	670.333	434.663	1073	434.663	57
435.161	501	435.161	671	435.161	683.667	435.161	1139	435.161	57
435.657	499	435.657	671	435.657	669.667	435.657	1111	435.657	53
436.154	503	436.154	657	436.154	696.333	436.154	1141	436.154	61
436.65	483	436.65	667	436.65	685	436.65	1069	436.65	57
437.148	493	437.148	671	437.148	710.333	437.148	1123	437.148	55
437.643	505	437.643	649	437.643	715.667	437.643	1133	437.643	45
438.141	485	438.141	653	438.141	732.333	438.141	1131	438.141	47
438.636	491	438.636	673	438.636	725.667	438.636	1173	438.636	57
439.134	497	439.134	615	439.134	712.333	439.134	1149	439.134	55
439.629	491	439.629	673	439.629	691	439.629	1137	439.629	41
440.125	489	440.125	677	440.125	712.333	440.125	1101	440.125	55
440.622	483	440.622	679	440.622	693	440.622	1129	440.622	61
441.117	459	441.117	663	441.117	683	441.117	1151	441.117	53
441.615	503	441.615	657	441.615	662.333	441.615	1141	441.615	53
442.11	489	442.11	655	442.11	680.333	442.11	1137	442.11	55
442.608	481	442.608	667	442.608	643.667	442.608	1141	442.608	47
443.103	477	443.103	661	443.103	663.667	443.103	1095	443.103	55
443.6	485	443.6	651	443.6	671	443.6	1113	443.6	53
444.095	501	444.095	685	444.095	660.333	444.095	1115	444.095	59
444.59	499	444.59	693	444.59	646.333	444.59	1123	444.59	51
445.088	491	445.088	687	445.088	671.667	445.088	1105	445.088	51
445.583	479	445.583	669	445.583	655.667	445.583	1069	445.583	55
446.08	483	446.08	647	446.08	669	446.08	1113	446.08	61
446.575	499	446.575	651	446.575	662.333	446.575	1099	446.575	63
447.07	485	447.07	637	447.07	662.333	447.07	1061	447.07	45
447.567	491	447.567	675	447.567	671	447.567	1137	447.567	59
448.062	471	448.062	651	448.062	673	448.062	1123	448.062	63
448.557	511	448.557	639	448.557	664.333	448.557	1075	448.557	49
449.054	475	449.054	645	449.054	662.333	449.054	1107	449.054	55
449.549	511	449.549	685	449.549	646.333	449.549	1097	449.549	47
450.044	471	450.044	679	450.044	679.667	450.044	1115	450.044	57
450.541	485	450.541	635	450.541	669	450.541	1103	450.541	55
451.036	479	451.036	685	451.036	663	451.036	1095	451.036	53
451.53	485	451.53	681	451.53	675	451.53	1079	451.53	49
452.027	495	452.027	685	452.027	666.333	452.027	1111	452.027	49
452.522	471	452.522	675	452.522	665.667	452.522	1079	452.522	65
453.017	489	453.017	703	453.017	651	453.017	1093	453.017	59
453.513	519	453.513	701	453.513	663.667	453.513	1095	453.513	53
454.008	481	454.008	685	454.008	665.667	454.008	1109	454.008	41
454.503	471	454.503	639	454.503	681.667	454.503	1095	454.503	51
454.999	475	454.999	707	454.999	672.333	454.999	1065	454.999	49
455.494	497	455.494	663	455.494	669.667	455.494	1109	455.494	49
455.989	487	455.989	649	455.989	669.667	455.989	1083	455.989	59
456.483	529	456.483	693	456.483	657.667	456.483	1107	456.483	59
456.98	479	456.98	655	456.98	651	456.98	1119	456.98	59
457.474	481	457.474	693	457.474	674.333	457.474	1085	457.474	59
457.969	491	457.969	677	457.969	663	457.969	1145	457.969	53
458.463	513	458.463	685	458.463	663.667	458.463	1131	458.463	53
458.959	515	458.959	671	458.959	677.667	458.959	1113	458.959	55
459.454	507	459.454	687	459.454	671	459.454	1077	459.454	59
459.948	495	459.948	697	459.948	674.333	459.948	1119	459.948	57
460.443	501	460.443	687	460.443	683.667	460.443	1131	460.443	45
460.939	509	460.939	685	460.939	676.333	460.939	1113	460.939	59
461.433	515	461.433	689	461.433	666.333	461.433	1135	461.433	47
461.927	533	461.927	723	461.927	681.667	461.927	1117	461.927	61
462.422	495	462.422	709	462.422	677.667	462.422	1153	462.422	57
462.916	503	462.916	693	462.916	667	462.916	1121	462.916	51
463.412	533	463.412	701	463.412	689	463.412	1101	463.412	57
463.906	517	463.906	703	463.906	677.667	463.906	1133	463.906	61
464.4	511	464.4	703	464.4	690.333	464.4	1161	464.4	59
464.894	505	464.894	691	464.894	679.667	464.894	1201	464.894	51
465.388	487	465.388	681	465.388	692.333	465.388	1159	465.388	45
465.882	507	465.882	687	465.882	680.333	465.882	1171	465.882	57
466.378	501	466.378	683	466.378	681.667	466.378	1175	466.378	51
466.872	489	466.872	693	466.872	688.333	466.872	1115	466.872	65
467.366	513	467.366	717	467.366	687.667	467.366	1149	467.366	51
467.86	501	467.86	705	467.86	682.333	467.86	1151	467.86	55
468.354	549	468.354	723	468.354	689.667	468.354	1141	468.354	45
468.848	497	468.848	727	468.848	701	468.848	1175	468.848	53
469.342	499	469.342	739	469.342	685.667	469.342	1125	469.342	41
469.838	513	469.838	693	469.838	693	469.838	1207	469.838	49
470.332	515	470.332	689	470.332	695	470.332	1095	470.332	59
470.825	489	470.825	693	470.825	687	470.825	1165	470.825	49
471.319	503	471.319	687	471.319	697.667	471.319	1153	471.319	59
471.813	519	471.813	693	471.813	691	471.813	1137	471.813	59
472.306	519	472.306	717	472.306	689	472.306	1177	472.306	51
472.8	511	472.8	717	472.8	725	472.8	1161	472.8	51
473.294	503	473.294	675	473.294	701.667	473.294	1149	473.294	57
473.787	515	473.787	715	473.787	703	473.787	1185	473.787	55
474.281	539	474.281	699	474.281	696.333	474.281	1143	474.281	53
474.774	507	474.774	723	474.774	713.667	474.774	1175	474.774	53
475.268	527	475.268	753	475.268	699	475.268	1171	475.268	59
475.761	519	475.761	711	475.761	712.333	475.761	1199	475.761	61
476.255	537	476.255	711	476.255	717	476.255	1187	476.255	61
476.75	501	476.75	713	476.75	678.333	476.75	1193	476.75	57
477.244	525	477.244	715	477.244	699.667	477.244	1129	477.244	53
477.737	505	477.737	741	477.737	726.333	477.737	1159	477.737	57
478.231	513	478.231	717	478.231	695.667	478.231	1145	478.231	51
478.724	515	478.724	723	478.724	690.333	478.724	1139	478.724	61
479.217	499	479.217	709	479.217	715	479.217	1161	479.217	45
479.711	511	479.711	733	479.711	709.667	479.711	1215	479.711	57
480.204	489	480.204	719	480.204	717.667	480.204	1161	480.204	47
480.697	549	480.697	675	480.697	695.667	480.697	1167	480.697	51
481.19	511	481.19	713	481.19	714.333	481.19	1205	481.19	45
481.683	531	481.683	739	481.683	713.667	481.683	1163	481.683	57
482.177	513	482.177	733	482.177	693.667	482.177	1211	482.177	57
482.668	529	482.668	715	482.668	703	482.668	1167	482.668	55
483.161	525	483.161	735	483.161	714.333	483.161	1193	483.161	51
483.654	513	483.654	703	483.654	709	483.654	1179	483.654	53
484.147	519	484.147	739	484.147	702.333	484.147	1147	484.147	53
484.64	531	484.64	753	484.64	699	484.64	1191	484.64	59
485.133	511	485.133	753	485.133	717.667	485.133	1189	485.133	53
485.626	517	485.626	707	485.626	704.333	485.626	1165	485.626	59
486.119	475	486.119	733	486.119	705	486.119	1165	486.119	49
486.612	479	486.612	747	486.612	699.667	486.612	1177	486.612	63
487.105	497	487.105	731	487.105	716.333	487.105	1181	487.105	53
487.597	517	487.597	735	487.597	721.667	487.597	1197	487.597	49
488.09	507	488.09	709	488.09	719.667	488.09	1203	488.09	57
488.583	557	488.583	725	488.583	709.667	488.583	1185	488.583	51
489.076	535	489.076	689	489.076	704.333	489.076	1139	489.076	65
489.567	525	489.567	725	489.567	716.333	489.567	1185	489.567	59
490.059	555	490.059	747	490.059	726.333	490.059	1189	490.059	61
490.552	483	490.552	741	490.552	703.667	490.552	1147	490.552	53
491.045	533	491.045	711	491.045	731.667	491.045	1185	491.045	53
491.537	527	491.537	749	491.537	717	491.537	1151	491.537	57
492.03	495	492.03	751	492.03	716.333	492.03	1183	492.03	57
492.522	509	492.522	741	492.522	725	492.522	1177	492.522	55
493.013	509	493.013	707	493.013	716.333	493.013	1137	493.013	45
493.506	521	493.506	769	493.506	711.667	493.506	1173	493.506	51
493.998	493	493.998	725	493.998	723	493.998	1137	493.998	53
494.491	527	494.491	727	494.491	716.333	494.491	1191	494.491	53
494.983	509	494.983	701	494.983	711.667	494.983	1213	494.983	43
495.475	525	495.475	755	495.475	732.333	495.475	1201	495.475	55
495.966	517	495.966	717	495.966	717	495.966	1147	495.966	65
496.458	513	496.458	745	496.458	707	496.458	1175	496.458	53
496.951	519	496.951	713	496.951	718.333	496.951	1213	496.951	47
497.443	493	497.443	733	497.443	706.333	497.443	1183	497.443	55
497.935	509	497.935	747	497.935	697.667	497.935	1199	497.935	59
498.425	513	498.425	711	498.425	718.333	498.425	1183	498.425	51
498.918	529	498.918	719	498.918	719.667	498.918	1151	498.918	55
499.41	535	499.41	753	499.41	742.333	499.41	1187	499.41	55
499.902	539	499.902	723	499.902	717	499.902	1181	499.902	53
500.392	503	500.392	749	500.392	715.667	500.392	1173	500.392	63
500.884	525	500.884	711	500.884	719	500.884	1167	500.884	57
501.376	495	501.376	713	501.376	696.333	501.376	1167	501.376	57
501.869	529	501.869	731	501.869	713.667	501.869	1185	501.869	45
502.359	519	502.359	733	502.359	703	502.359	1147	502.359	55
502.851	507	502.851	741	502.851	727.667	502.851	1185	502.851	57
503.343	511	503.343	723	503.343	709	503.343	1161	503.343	55
503.835	535	503.835	749	503.835	687	503.835	1189	503.835	61
504.325	537	504.325	751	504.325	722.333	504.325	1143	504.325	67
504.816	509	504.816	725	504.816	699.667	504.816	1161	504.816	57
505.308	513	505.308	729	505.308	714.333	505.308	1153	505.308	57
505.798	507	505.798	725	505.798	706.333	505.798	1127	505.798	59
506.29	509	506.29	721	506.29	705	506.29	1107	506.29	63
506.782	515	506.782	719	506.782	701.667	506.782	1197	506.782	51
507.272	547	507.272	733	507.272	699.667	507.272	1213	507.272	55
507.763	525	507.763	705	507.763	707	507.763	1151	507.763	53
508.255	525	508.255	705	508.255	688.333	508.255	1117	508.255	61
508.745	551	508.745	727	508.745	689	508.745	1149	508.745	55
509.237	553	509.237	737	509.237	693.667	509.237	1187	509.237	45
509.728	523	509.728	733	509.728	679.667	509.728	1125	509.728	51
510.218	513	510.218	747	510.218	693	510.218	1149	510.218	51
510.709	505	510.709	737	510.709	699.667	510.709	1127	510.709	55
511.201	517	511.201	699	511.201	705.667	511.201	1147	511.201	53
511.691	527	511.691	723	511.691	711	511.691	1115	511.691	53
512.182	491	512.182	719	512.182	700.333	512.182	1149	512.182	55
512.674	489	512.674	711	512.674	690.333	512.674	1173	512.674	55
513.163	489	513.163	711	513.163	689	513.163	1141	513.163	55
513.654	509	513.654	707	513.654	709	513.654	1129	513.654	53
514.144	513	514.144	701	514.144	709.667	514.144	1163	514.144	47
514.635	519	514.635	717	514.635	715	514.635	1115	514.635	61
515.127	513	515.127	717	515.127	684.333	515.127	1161	515.127	49
515.616	493	515.616	699	515.616	679	515.616	1183	515.616	51
516.107	487	516.107	713	516.107	671	516.107	1129	516.107	47
516.597	487	516.597	713	516.597	694.333	516.597	1113	516.597	59
517.088	503	517.088	715	517.088	684.333	517.088	1147	517.088	55
517.577	515	517.577	717	517.577	700.333	517.577	1137	517.577	63
518.068	501	518.068	729	518.068	677.667	518.068	1195	518.068	61
518.557	501	518.557	669	518.557	703	518.557	1143	518.557	47
519.049	513	519.049	693	519.049	694.333	519.049	1109	519.049	59
519.54	499	519.54	713	519.54	680.333	519.54	1107	519.54	51
520.029	473	520.029	707	520.029	703	520.029	1109	520.029	55
520.52	501	520.52	721	520.52	698.333	520.52	1139	520.52	45
521.009	499	521.009	691	521.009	695	521.009	1103	521.009	51
521.5	523	521.5	721	521.5	689.667	521.5	1111	521.5	51
521.989	473	521.989	695	521.989	677.667	521.989	1111	521.989	51
522.48	483	522.48	691	522.48	679.667	522.48	1119	522.48	51
522.969	503	522.969	721	522.969	701.667	522.969	1093	522.969	45
523.46	483	523.46	711	523.46	697	523.46	1141	523.46	49
523.949	501	523.949	719	523.949	709	523.949	1099	523.949	65
524.439	497	524.439	723	524.439	698.333	524.439	1159	524.439	53
524.928	499	524.928	687	524.928	717.667	524.928	1119	524.928	55
525.419	493	525.419	697	525.419	685.667	525.419	1137	525.419	59
525.908	487	525.908	715	525.908	705.667	525.908	1147	525.908	43
526.397	497	526.397	717	526.397	692.333	526.397	1123	526.397	63
526.887	515	526.887	699	526.887	685	526.887	1157	526.887	59
527.376	473	527.376	685	527.376	699	527.376	1133	527.376	45
527.867	493	527.867	667	527.867	690.333	527.867	1129	527.867	57
528.355	489	528.355	725	528.355	685.667	528.355	1141	528.355	47
528.846	501	528.846	699	528.846	685.667	528.846	1129	528.846	51
529.335	493	529.335	729	529.335	693.667	529.335	1179	529.335	45
529.823	513	529.823	733	529.823	689	529.823	1133	529.823	51
530.314	475	530.314	693	530.314	703.667	530.314	1173	530.314	45
530.802	545	530.802	693	530.802	695	530.802	1159	530.802	57
531.293	527	531.293	701	531.293	689	531.293	1157	531.293	61
531.781	507	531.781	693	531.781	694.333	531.781	1167	531.781	55
532.27	515	532.27	699	532.27	695	532.27	1125	532.27	53
532.76	501	532.76	721	532.76	679	532.76	1107	532.76	57
533.248	489	533.248	741	533.248	695	533.248	1143	533.248	55
533.739	513	533.739	687	533.739	663.667	533.739	1137	533.739	55
534.227	525	534.227	711	534.227	687.667	534.227	1163	534.227	53
534.715	495	534.715	695	534.715	703	534.715	1143	534.715	45
535.206	473	535.206	733	535.206	695.667	535.206	1147	535.206	57
535.694	497	535.694	719	535.694	689	535.694	1155	535.694	51
536.182	481	536.182	703	536.182	695	536.182	1151	536.182	57
536.672	521	536.672	741	536.672	693	536.672	1157	536.672	43
537.16	501	537.16	701	537.16	707	537.16	1129	537.16	47
537.649	497	537.649	697	537.649	701.667	537.649	1137	537.649	57
538.139	507	538.139	689	538.139	693.667	538.139	1137	538.139	55
538.627	519	538.627	709	538.627	696.333	538.627	1163	538.627	49
539.115	513	539.115	709	539.115	691.667	539.115	1137	539.115	51
539.603	497	539.603	689	539.603	701	539.603	1127	539.603	47
540.093	503	540.093	727	540.093	706.333	540.093	1161	540.093	55
540.581	507	540.581	719	540.581	702.333	540.581	1157	540.581	57
541.069	467	541.069	739	541.069	694.333	541.069	1157	541.069	45
541.559	497	541.559	717	541.559	717.667	541.559	1143	541.559	47
542.047	499	542.047	719	542.047	710.333	542.047	1137	542.047	61
542.535	505	542.535	701	542.535	697.667	542.535	1175	542.535	51
543.022	533	543.022	779	543.022	721	543.022	1153	543.022	49
543.512	513	543.512	773	543.512	719.667	543.512	1171	543.512	49
544	509	544	731	544	692.333	544	1151	544	49
544.488	509	544.488	697	544.488	710.333	544.488	1173	544.488	55
544.976	505	544.976	717	544.976	719	544.976	1169	544.976	57
545.465	509	545.465	737	545.465	698.333	545.465	1143	545.465	55
545.953	539	545.953	733	545.953	727	545.953	1191	545.953	49
546.441	515	546.441	701	546.441	702.333	546.441	1161	546.441	51
546.928	525	546.928	729	546.928	691.667	546.928	1151	546.928	53
547.416	509	547.416	719	547.416	716.333	547.416	1181	547.416	55
547.906	519	547.906	715	547.906	713	547.906	1141	547.906	49
548.393	569	548.393	739	548.393	703.667	548.393	1183	548.393	51
548.881	549	548.881	759	548.881	729.667	548.881	1167	548.881	51
549.368	547	549.368	765	549.368	708.333	549.368	1145	549.368	53
549.856	553	549.856	741	549.856	715	549.856	1165	549.856	63
550.343	545	550.343	751	550.343	721	550.343	1163	550.343	51
550.833	567	550.833	747	550.833	733.667	550.833	1191	550.833	55
551.32	553	551.32	765	551.32	716.333	551.32	1187	551.32	53
551.807	583	551.807	759	551.807	710.333	551.807	1165	551.807	51
552.295	551	552.295	771	552.295	711.667	552.295	1233	552.295	49
552.782	513	552.782	719	552.782	732.333	552.782	1145	552.782	43
553.269	553	553.269	755	553.269	721.667	553.269	1213	553.269	55
553.759	521	553.759	729	553.759	721.667	553.759	1187	553.759	49
554.246	523	554.246	729	554.246	727.667	554.246	1201	554.246	51
554.733	531	554.733	753	554.733	729.667	554.733	1173	554.733	53
555.22	549	555.22	745	555.22	741	555.22	1223	555.22	53
555.707	503	555.707	721	555.707	746.333	555.707	1159	555.707	51
556.195	511	556.195	733	556.195	729.667	556.195	1227	556.195	61
556.682	519	556.682	751	556.682	761.667	556.682	1203	556.682	51
557.169	517	557.169	743	557.169	747.667	557.169	1197	557.169	45
557.656	521	557.656	763	557.656	731.667	557.656	1219	557.656	51
558.143	537	558.143	771	558.143	733	558.143	1181	558.143	57
558.63	513	558.63	747	558.63	753	558.63	1207	558.63	57
559.119	537	559.119	737	559.119	743	559.119	1251	559.119	51
559.606	539	559.606	755	559.606	735	559.606	1127	559.606	53
560.093	541	560.093	759	560.093	730.333	560.093	1207	560.093	57
560.58	535	560.58	769	560.58	763.667	560.58	1199	560.58	59
561.067	551	561.067	763	561.067	737.667	561.067	1193	561.067	51
561.553	543	561.553	747	561.553	778.333	561.553	1241	561.553	57
562.04	523	562.04	745	562.04	757	562.04	1221	562.04	55
562.527	523	562.527	761	562.527	768.333	562.527	1251	562.527	59
563.014	543	563.014	787	563.014	779.667	563.014	1273	563.014	53
563.501	567	563.501	751	563.501	777	563.501	1245	563.501	59
563.987	541	563.987	753	563.987	771	563.987	1239	563.987	47
564.474	545	564.474	781	564.474	782.333	564.474	1245	564.474	53
564.961	543	564.961	795	564.961	775.667	564.961	1295	564.961	55
565.447	537	565.447	759	565.447	775.667	565.447	1253	565.447	59
565.934	557	565.934	751	565.934	769	565.934	1209	565.934	59
566.421	537	566.421	775	566.421	767.667	566.421	1265	566.421	51
566.907	543	566.907	779	566.907	759.667	566.907	1227	566.907	47
567.394	523	567.394	767	567.394	768.333	567.394	1229	567.394	63
567.88	539	567.88	795	567.88	783.667	567.88	1245	567.88	55
568.367	548.804	568.367	760.206	568.367	747.673	568.367	1252.03	568.367	51
568.853	554.896	568.853	766.346	568.853	773.84	568.853	1230.98	568.853	58.7858
569.338	580.995	569.338	773.622	569.338	777.587	569.338	1207.23	569.338	48.9958
569.824	570.283	569.824	768.946	569.824	747.307	569.824	1232.99	569.824	57.1229
570.31	551.897	570.31	821.496	570.31	771.507	570.31	1238.84	570.31	52.8488
570.797	577.496	570.797	794.819	570.797	761.617	570.797	1231.68	570.797	45.5418
571.283	588.004	571.283	795.564	571.283	763.18	571.283	1233.92	571.283	60.475
571.769	568.889	571.769	800.121	571.769	763.447	571.769	1237.77	571.769	52.72
572.256	620.919	572.256	784.832	572.256	766.943	572.256	1232.36	572.256	53.745
572.742	599.41	572.742	830.855	572.742	779.33	572.742	1226.79	572.742	59.2185
573.228	625.964	573.228	812.216	573.228	770.85	573.228	1218.06	573.228	57.0552
573.714	614.62	573.714	846.399	573.714	782.707	573.714	1260.4	573.714	50.1524
574.201	636.178	574.201	804.207	574.201	786.173	574.201	1189.86	574.201	58.3418
574.685	658.404	574.685	854.238	574.685	793.61	574.685	1208.53	574.685	51.0458
575.171	633.43	575.171	804.9	575.171	779.517	575.171	1233.62	575.171	56.1031
575.657	666.217	575.657	820.331	575.657	799.407	575.657	1208.04	575.657	58.2425
576.143	655.932	576.143	840.999	576.143	794.737	576.143	1211.12	576.143	52.7919
576.629	683.532	576.629	820.945	576.629	788.913	576.629	1239.55	576.629	59.1959
577.115	681.265	577.115	844.005	577.115	788.677	577.115	1220.87	577.115	56.8777
577.601	680.94	577.601	837.097	577.601	794.453	577.601	1245.87	577.601	48.8641
578.085	751.473	578.085	836.662	578.085	805.083	578.085	1231.53	578.085	58.3369
578.571	713.241	578.571	842.101	578.571	796.413	578.571	1213.66	578.571	57.5547
579.057	716.994	579.057	847.082	579.057	787.413	579.057	1199.89	579.057	54.3165
579.543	722.878	579.543	832.678	579.543	786.177	579.543	1221.52	579.543	56.2512
580.029	729.229	580.029	857.979	580.029	788.08	580.029	1189.52	580.029	53.1434
580.512	727.155	580.512	847.003	580.512	785.85	580.512	1200	580.512	56.3163
580.998	749.137	580.998	859.771	580.998	787.337	580.998	1222.18	580.998	52.0928
581.484	757.02	581.484	858.784	581.484	804.967	581.484	1207.67	581.484	54.893
581.97	778.883	581.97	825.099	581.97	784.553	581.97	1226.75	581.97	49.4314
582.456	773.699	582.456	838.771	582.456	813.157	582.456	1200.29	582.456	47.7835
582.939	789.809	582.939	850.721	582.939	811.947	582.939	1211.8	582.939	51.5457
583.425	811.773	583.425	864.077	583.425	792.797	583.425	1175.73	583.425	57
583.911	796.19	583.911	850.57	583.911	799.933	583.911	1166.72	583.911	52.6677
584.396	830.071	584.396	876.251	584.396	808.64	584.396	1194.28	584.396	52.0808
584.88	794.855	584.88	863.637	584.88	798.65	584.88	1195.5	584.88	51.0071
585.365	827.424	585.365	879.404	585.365	807.813	585.365	1208.93	585.365	59.5993
585.851	829.199	585.851	867.523	585.851	810.967	585.851	1194.36	585.851	51.8929
586.336	833.683	586.336	883.616	586.336	813.467	586.336	1187.47	586.336	50.3463
586.82	868.054	586.82	893.15	586.82	795.23	586.82	1185.36	586.82	51.4977
587.305	865.041	587.305	877.425	587.305	808.773	587.305	1171.98	587.305	52.7871
587.791	859.868	587.791	894.945	587.791	820.237	587.791	1195.2	587.791	56.8751
588.274	876.448	588.274	866.587	588.274	822.017	588.274	1192.26	588.274	48.8682
588.76	891.531	588.76	880.068	588.76	803.893	588.76	1169.05	588.76	53.4175
589.245	893.036	589.245	903.103	589.245	811.1	589.245	1158.18	589.245	54.7938
589.73	887.783	589.73	880.445	589.73	810.923	589.73	1184.65	589.73	51.4493
590.214	904.204	590.214	889.963	590.214	815.91	590.214	1164.47	590.214	50.4305
590.699	905.327	590.699	909.013	590.699	815.543	590.699	1171.02	590.699	49.9588
591.184	932.192	591.184	902.439	591.184	807.42	591.184	1204.4	591.184	53.747
591.668	936.116	591.668	921.422	591.668	813.693	591.668	1156.92	591.668	56.095
592.153	951.543	592.153	892.993	592.153	818.09	592.153	1168.3	592.153	51.3597
592.638	939.516	592.638	907.061	592.638	816.91	592.638	1140.51	592.638	50.0412
593.121	943.23	593.121	884.41	593.121	832.77	593.121	1163.57	593.121	51.4326
593.606	953.431	593.606	887.36	593.606	832.523	593.606	1133.87	593.606	51.7118
594.091	956.343	594.091	908.731	594.091	827.74	594.091	1163.94	594.091	54.5238
594.574	970.625	594.574	914.515	594.574	822.103	594.574	1150.65	594.574	54.8613
595.06	996.828	595.06	904.957	595.06	818.997	595.06	1161.72	595.06	49.6579
595.542	954.975	595.542	927.842	595.542	819.34	595.542	1154.75	595.542	59.3299
596.028	1002.72	596.028	915.471	596.028	823.22	596.028	1153.26	596.028	58.5677
596.513	1010.26	596.513	916.753	596.513	844.94	596.513	1142.15	596.513	53.415
596.995	1005.97	596.995	911.02	596.995	821.193	596.995	1139.25	596.995	51.5094
597.48	1018.56	597.48	917.773	597.48	834.353	597.48	1154.08	597.48	48.4948
597.963	1011.22	597.963	932.328	597.963	826.937	597.963	1163.36	597.963	45.1959
598.448	1019.58	598.448	939.67	598.448	828.057	598.448	1125.29	598.448	48.3658
598.933	1035.12	598.933	931.549	598.933	842.05	598.933	1137.14	598.933	49.6907
599.416	1059.09	599.416	934.405	599.416	844.37	599.416	1143.06	599.416	47.2689
599.901	1070.93	599.901	958.355	599.901	840.683	599.901	1141.43	599.901	47.2185
600.383	1081.97	600.383	946.431	600.383	839.843	600.383	1146.27	600.383	51.4364
600.868	1098.86	600.868	929.236	600.868	843.047	600.868	1136.87	600.868	53.7348
601.351	1069.51	601.351	954.728	601.351	845.82	601.351	1136.77	601.351	48.2089
601.836	1100.99	601.836	955.187	601.836	843.133	601.836	1112.04	601.836	54.7231
602.318	1102.93	602.318	948.633	602.318	839.23	602.318	1131.78	602.318	56.7237
602.803	1121.43	602.803	956.841	602.803	826.177	602.803	1139.95	602.803	51.8454
603.288	1124.89	603.288	948.382	603.288	835.8	603.288	1126.08	603.288	53.2313
603.77	1129.01	603.77	958.073	603.77	831.53	603.77	1147.64	603.77	53.7311
604.255	1139.78	604.255	983.495	604.255	842.863	604.255	1136.75	604.255	54.2474
604.737	1135.89	604.737	952.438	604.737	860.08	604.737	1125.23	604.737	51.4228
605.222	1149.6	605.222	957.837	605.222	849.093	605.222	1108.72	605.222	55.0316
605.704	1171.76	605.704	959.511	605.704	853.663	605.704	1119.69	605.704	51.8041
606.189	1178.37	606.189	956.196	606.189	845.397	606.189	1120.17	606.189	52.4317
606.671	1165.69	606.671	959.028	606.671	865.527	606.671	1101.35	606.671	56.029
607.156	1179.68	607.156	973.145	607.156	852.54	607.156	1110.51	607.156	54.52
607.638	1165.36	607.638	973.443	607.638	860.137	607.638	1098.97	607.638	48.0985
608.12	1169.16	608.12	976.663	608.12	854.663	608.12	1101.28	608.12	49.4569
608.605	1185.2	608.605	984.077	608.605	843.99	608.605	1101.51	608.605	58.1316
609.087	1176.36	609.087	990.779	609.087	861.493	609.087	1091.16	609.087	52.1821
609.571	1193.8	609.571	983.241	609.571	855.66	609.571	1085.67	609.571	57.0914
610.053	1195.89	610.053	977.1	610.053	869.16	610.053	1068.69	610.053	49.2018
610.538	1215.11	610.538	956	610.538	866.357	610.538	1099.54	610.538	48.1753
611.02	1228.06	611.02	976.781	611.02	871.52	611.02	1104.04	611.02	49.671
611.504	1220.61	611.504	1011.38	611.504	880.23	611.504	1071.49	611.504	49.7732
611.986	1257.23	611.986	993.165	611.986	860.873	611.986	1093.49	611.986	52.5932
612.468	1255.13	612.468	978.975	612.468	852.24	612.468	1075.59	612.468	56.8129
612.953	1272.69	612.953	980.835	612.953	849.863	612.953	1062.26	612.953	49.7197
613.435	1270.8	613.435	989.717	613.435	850.653	613.435	1083.69	613.435	52.5701
613.919	1261.79	613.919	1000.47	613.919	844.75	613.919	1086.1	613.919	52.9485
614.401	1286.33	614.401	987.994	614.401	869.11	614.401	1090.39	614.401	49.4052
614.883	1321.7	614.883	982.641	614.883	849.493	614.883	1079.35	614.883	48.9897
614.935	1329	614.935	983	614.935	847	614.935	1077	614.935	49
615.423	1347	615.423	1019	615.423	865	615.423	1063	615.423	51
615.911	1255	615.911	1039	615.911	892.333	615.911	1065	615.911	51
616.399	1267	616.399	1007	616.399	885	616.399	1083	616.399	49
616.889	1297	616.889	989	616.889	868.333	616.889	1091	616.889	49
617.377	1261	617.377	1037	617.377	861	617.377	1081	617.377	47
617.865	1299	617.865	979	617.865	868.333	617.865	1081	617.865	53
618.353	1323	618.353	999	618.353	877.667	618.353	1067	618.353	51
618.84	1307	618.84	975	618.84	850.333	618.84	1083	618.84	45
619.328	1283	619.328	977	619.328	869.667	619.328	1075	619.328	61
619.816	1273	619.816	1029	619.816	869.667	619.816	1075	619.816	43
620.304	1281	620.304	977	620.304	877.667	620.304	1061	620.304	61
620.794	1283	620.794	1035	620.794	875.667	620.794	1093	620.794	49
621.281	1339	621.281	1003	621.281	857.667	621.281	1117	621.281	55
621.769	1243	621.769	1003	621.769	865.667	621.769	1127	621.769	49
622.257	1313	622.257	1009	622.257	875	622.257	1075	622.257	47
622.744	1301	622.744	1039	622.744	885	622.744	1029	622.744	53
623.232	1321	623.232	999	623.232	859	623.232	1081	623.232	51
623.719	1325	623.719	969	623.719	884.333	623.719	1093	623.719	51
624.207	1303	624.207	965	624.207	876.333	624.207	1095	624.207	51
624.694	1337	624.694	1053	624.694	884.333	624.694	1127	624.694	51
625.182	1319	625.182	1045	625.182	893.667	625.182	1087	625.182	59
625.669	1367	625.669	1029	625.669	882.333	625.669	1075	625.669	49
626.157	1309	626.157	995	626.157	879	626.157	1057	626.157	53
626.644	1303	626.644	1029	626.644	891.667	626.644	1105	626.644	63
627.132	1335	627.132	1001	627.132	900.333	627.132	1107	627.132	53
627.619	1273	627.619	1001	627.619	866.333	627.619	1099	627.619	55
628.106	1339	628.106	973	628.106	874.333	628.106	1139	628.106	49
628.596	1263	628.596	1011	628.596	904.333	628.596	1107	628.596	51
629.083	1331	629.083	1031	629.083	873	629.083	1091	629.083	53
629.57	1321	629.57	995	629.57	879	629.57	1113	629.57	49
630.057	1323	630.057	1003	630.057	891	630.057	1099	630.057	51
630.545	1307	630.545	1009	630.545	891	630.545	1075	630.545	51
631.032	1315	631.032	979	631.032	878.333	631.032	1085	631.032	51
631.517	1343	631.517	987	631.517	862.333	631.517	1121	631.517	53
632.004	1369	632.004	991	632.004	901	632.004	1101	632.004	45
632.491	1325	632.491	1005	632.491	878.333	632.491	1071	632.491	61
632.978	1335	632.978	991	632.978	875.667	632.978	1089	632.978	59
633.465	1341	633.465	1053	633.465	918.333	633.465	1115	633.465	55
633.952	1339	633.952	1077	633.952	882.333	633.952	1143	633.952	45
634.439	1307	634.439	1047	634.439	892.333	634.439	1067	634.439	53
634.926	1289	634.926	1003	634.926	880.333	634.926	1113	634.926	53
635.413	1339	635.413	1009	635.413	889.667	635.413	1073	635.413	57
635.9	1307	635.9	1051	635.9	931	635.9	1135	635.9	49
636.387	1373	636.387	1045	636.387	885.667	636.387	1131	636.387	47
636.874	1299	636.874	999	636.874	904.333	636.874	1107	636.874	59
637.361	1329	637.361	1031	637.361	892.333	637.361	1111	637.361	55
637.848	1355	637.848	1045	637.848	913	637.848	1153	637.848	55
638.334	1317	638.334	1017	638.334	891	638.334	1131	638.334	45
638.821	1327	638.821	1035	638.821	903	638.821	1133	638.821	57
639.308	1327	639.308	1041	639.308	905	639.308	1101	639.308	45
639.792	1343	639.792	1033	639.792	900.333	639.792	1119	639.792	47
640.279	1373	640.279	1063	640.279	905.667	640.279	1139	640.279	47
640.766	1329	640.766	1043	640.766	913.667	640.766	1127	640.766	59
641.253	1331	641.253	1047	641.253	915.667	641.253	1117	641.253	49
641.739	1341	641.739	1035	641.739	902.333	641.739	1089	641.739	57
642.226	1319	642.226	1057	642.226	893.667	642.226	1107	642.226	53
642.712	1331	642.712	1079	642.712	913	642.712	1141	642.712	51
643.197	1337	643.197	1089	643.197	934.333	643.197	1085	643.197	49
643.683	1323	643.683	1013	643.683	912.333	643.683	1109	643.683	45
644.17	1361	644.17	1059	644.17	900.333	644.17	1145	644.17	61
644.656	1343	644.656	1049	644.656	904.333	644.656	1167	644.656	59
645.143	1327	645.143	1045	645.143	941.667	645.143	1147	645.143	49
645.629	1355	645.629	1011	645.629	899.667	645.629	1097	645.629	53
646.115	1405	646.115	1059	646.115	914.333	646.115	1157	646.115	45
646.6	1361	646.6	1041	646.6	926.333	646.6	1133	646.6	49
647.086	1343	647.086	1045	647.086	933	647.086	1141	647.086	49
647.572	1371	647.572	1047	647.572	913.667	647.572	1147	647.572	59
648.059	1401	648.059	1029	648.059	922.333	648.059	1133	648.059	51
648.545	1367	648.545	1015	648.545	919	648.545	1143	648.545	45
649.029	1383	649.029	1065	649.029	919.667	649.029	1109	649.029	47
649.515	1331	649.515	1057	649.515	911	649.515	1167	649.515	49
650.001	1415	650.001	1069	650.001	903.667	650.001	1143	650.001	55
650.487	1393	650.487	1073	650.487	909	650.487	1115	650.487	55
650.972	1385	650.972	1077	650.972	931	650.972	1155	650.972	61
651.458	1399	651.458	1053	651.458	927.667	651.458	1151	651.458	49
651.944	1349	651.944	1095	651.944	921.667	651.944	1141	651.944	63
652.43	1355	652.43	1055	652.43	937.667	652.43	1131	652.43	53
652.914	1379	652.914	1031	652.914	918.333	652.914	1163	652.914	49
653.4	1343	653.4	1053	653.4	920.333	653.4	1147	653.4	55
653.886	1383	653.886	1063	653.886	920.333	653.886	1149	653.886	51
654.372	1377	654.372	1101	654.372	927	654.372	1181	654.372	53
654.855	1341	654.855	1035	654.855	945.667	654.855	1121	654.855	47
655.341	1417	655.341	1039	655.341	912.333	655.341	1141	655.341	57
655.827	1379	655.827	1033	655.827	919.667	655.827	1129	655.827	57
656.313	1385	656.313	1083	656.313	922.333	656.313	1157	656.313	49
656.797	1333	656.797	1111	656.797	917	656.797	1145	656.797	45
657.283	1367	657.283	1079	657.283	938.333	657.283	1107	657.283	55
657.768	1369	657.768	1071	657.768	931	657.768	1137	657.768	51
658.252	1353	658.252	1029	658.252	911.667	658.252	1147	658.252	55
658.738	1387	658.738	1049	658.738	932.333	658.738	1109	658.738	57
659.223	1363	659.223	1063	659.223	940.333	659.223	1135	659.223	53
659.707	1365	659.707	1097	659.707	931.667	659.707	1151	659.707	53
660.193	1411	660.193	1067	660.193	959.667	660.193	1131	660.193	55
660.678	1403	660.678	1077	660.678	932.333	660.678	1137	660.678	55
661.162	1379	661.162	1097	661.162	925.667	661.162	1143	661.162	49
661.647	1355	661.647	1071	661.647	935	661.647	1161	661.647	47
662.133	1363	662.133	1039	662.133	905	662.133	1157	662.133	49
662.616	1333	662.616	1065	662.616	937	662.616	1183	662.616	59
663.102	1393	663.102	1047	663.102	925	663.102	1167	663.102	45
663.587	1407	663.587	1061	663.587	912.333	663.587	1217	663.587	53
664.071	1381	664.071	1083	664.071	932.333	664.071	1147	664.071	57
664.556	1391	664.556	1103	664.556	941	664.556	1147	664.556	61
665.039	1377	665.039	1069	665.039	940.333	665.039	1123	665.039	57
665.525	1381	665.525	1053	665.525	910.333	665.525	1149	665.525	45
666.01	1343	666.01	1061	666.01	933	666.01	1129	666.01	53
666.493	1367	666.493	1045	666.493	943	666.493	1119	666.493	57
666.978	1355	666.978	1075	666.978	922.333	666.978	1171	666.978	53
667.462	1403	667.462	1075	667.462	925.667	667.462	1137	667.462	63
667.947	1357	667.947	1069	667.947	913	667.947	1133	667.947	53
668.432	1397	668.432	1089	668.432	933	668.432	1135	668.432	49
668.915	1381	668.915	1051	668.915	903.667	668.915	1151	668.915	61
669.4	1425	669.4	1045	669.4	934.333	669.4	1129	669.4	47
669.883	1409	669.883	1081	669.883	936.333	669.883	1133	669.883	51
670.368	1377	670.368	1051	670.368	903.667	670.368	1163	670.368	53
670.852	1363	670.852	1111	670.852	913	670.852	1145	670.852	51
671.337	1391	671.337	1103	671.337	930.333	671.337	1151	671.337	41
671.82	1409	671.82	1037	671.82	911	671.82	1163	671.82	57
672.305	1379	672.305	1013	672.305	924.333	672.305	1157	672.305	45
672.787	1379	672.787	1089	672.787	931	672.787	1097	672.787	51
673.272	1287	673.272	1063	673.272	917	673.272	1169	673.272	47
673.755	1373	673.755	1065	673.755	924.333	673.755	1129	673.755	53
674.24	1313	674.24	1103	674.24	929	674.24	1115	674.24	67
674.723	1379	674.723	1063	674.723	913.667	674.723	1133	674.723	57
675.208	1339	675.208	1085	675.208	907.667	675.208	1135	675.208	45
675.691	1357	675.691	1071	675.691	913	675.691	1171	675.691	45
676.175	1347	676.175	1075	676.175	919	676.175	1107	676.175	53
676.658	1347	676.658	1081	676.658	931	676.658	1167	676.658	51
677.143	1363	677.143	1029	677.143	896.333	677.143	1163	677.143	53
677.625	1395	677.625	1105	677.625	921	677.625	1129	677.625	53
678.11	1363	678.11	1069	678.11	925.667	678.11	1157	678.11	49
678.593	1395	678.593	1065	678.593	908.333	678.593	1149	678.593	57
679.077	1365	679.077	1051	679.077	907	679.077	1167	679.077	53
679.56	1407	679.56	1041	679.56	919.667	679.56	1101	679.56	45
680.044	1397	680.044	1071	680.044	912.333	680.044	1137	680.044	47
680.527	1389	680.527	1109	680.527	931	680.527	1121	680.527	45
681.011	1333	681.011	1047	681.011	915	681.011	1161	681.011	53
681.494	1335	681.494	1057	681.494	919.667	681.494	1131	681.494	47
681.976	1375	681.976	1055	681.976	926.333	681.976	1161	681.976	57
682.461	1359	682.461	1063	682.461	907.667	682.461	1101	682.461	55
682.943	1327	682.943	1051	682.943	917.667	682.943	1151	682.943	53
683.428	1331	683.428	1053	683.428	883	683.428	1123	683.428	53
683.91	1361	683.91	1079	683.91	903	683.91	1111	683.91	51
684.392	1357	684.392	1035	684.392	920.333	684.392	1101	684.392	57
684.876	1375	684.876	1069	684.876	903	684.876	1149	684.876	53
685.359	1381	685.359	1045	685.359	911.667	685.359	1115	685.359	53
685.843	1385	685.843	1051	685.843	907	685.843	1099	685.843	63
686.325	1339	686.325	1019	686.325	917.667	686.325	1139	686.325	61
686.807	1333	686.807	1077	686.807	905	686.807	1119	686.807	55
687.292	1369	687.292	1069	687.292	915	687.292	1143	687.292	41
687.774	1389	687.774	1051	687.774	913	687.774	1111	687.774	45
688.256	1349	688.256	1051	688.256	918.333	688.256	1111	688.256	47
688.74	1391	688.74	1033	688.74	915	688.74	1159	688.74	55
689.222	1305	689.222	1067	689.222	905	689.222	1089	689.222	55
689.704	1369	689.704	1043	689.704	913	689.704	1143	689.704	47
690.188	1343	690.188	1045	690.188	881	690.188	1131	690.188	47
690.67	1367	690.67	1069	690.67	919	690.67	1103	690.67	55
691.152	1365	691.152	1025	691.152	909	691.152	1083	691.152	51
691.636	1335	691.636	1057	691.636	912.333	691.636	1111	691.636	53
692.118	1323	692.118	1097	692.118	907.667	692.118	1139	692.118	51
692.6	1347	692.6	1055	692.6	897	692.6	1145	692.6	53
693.083	1355	693.083	1011	693.083	894.333	693.083	1097	693.083	59
693.565	1331	693.565	1027	693.565	893.667	693.565	1065	693.565	57
694.047	1367	694.047	1077	694.047	927.667	694.047	1087	694.047	55
694.529	1349	694.529	1045	694.529	901.667	694.529	1141	694.529	55
695.013	1351	695.013	1033	695.013	894.333	695.013	1113	695.013	41
695.494	1337	695.494	1051	695.494	907	695.494	1129	695.494	53
695.976	1349	695.976	1035	695.976	885	695.976	1111	695.976	53
696.458	1313	696.458	1033	696.458	901.667	696.458	1113	696.458	49
696.941	1329	696.941	1091	696.941	914.333	696.941	1145	696.941	53
697.423	1337	697.423	1015	697.423	897	697.423	1113	697.423	51
697.905	1373	697.905	1015	697.905	903.667	697.905	1117	697.905	59
698.386	1339	698.386	999	698.386	917.667	698.386	1099	698.386	53
698.87	1375	698.87	1069	698.87	905.667	698.87	1085	698.87	55
699.351	1337	699.351	1059	699.351	883	699.351	1101	699.351	53
699.833	1361	699.833	1067	699.833	924.333	699.833	1097	699.833	51
700.314	1349	700.314	1063	700.314	904.333	700.314	1099	700.314	47
700.798	1353	700.798	1081	700.798	899.667	700.798	1077	700.798	51
701.279	1345	701.279	1059	701.279	909	701.279	1089	701.279	45
701.76	1343	701.76	1043	701.76	922.333	701.76	1115	701.76	45
702.242	1361	702.242	1095	702.242	897	702.242	1059	702.242	49
702.723	1405	702.723	1075	702.723	909	702.723	1155	702.723	53
703.205	1363	703.205	1077	703.205	901.667	703.205	1117	703.205	61
703.688	1349	703.688	1019	703.688	896.333	703.688	1071	703.688	49
704.169	1341	704.169	1085	704.169	887.667	704.169	1133	704.169	43
704.65	1379	704.65	1087	704.65	907	704.65	1085	704.65	53
705.132	1375	705.132	1031	705.132	900.333	705.132	1109	705.132	39
705.613	1389	705.613	1077	705.613	893.667	705.613	1149	705.613	55
706.094	1367	706.094	1041	706.094	898.333	706.094	1105	706.094	49
706.577	1401	706.577	1073	706.577	923	706.577	1109	706.577	47
707.058	1375	707.058	1045	707.058	923	707.058	1181	707.058	59
707.539	1365	707.539	1105	707.539	892.333	707.539	1091	707.539	55
708.02	1391	708.02	1063	708.02	890.333	708.02	1107	708.02	47
708.501	1423	708.501	1067	708.501	895	708.501	1099	708.501	51
708.982	1413	708.982	1071	708.982	908.333	708.982	1121	708.982	49
709.463	1417	709.463	1055	709.463	901	709.463	1107	709.463	51
709.944	1423	709.944	1093	709.944	903	709.944	1127	709.944	59
710.427	1405	710.427	1091	710.427	903.667	710.427	1121	710.427	49
710.908	1437	710.908	1045	710.908	906.333	710.908	1143	710.908	57
711.389	1421	711.389	1107	711.389	903	711.389	1097	711.389	39
711.87	1413	711.87	1059	711.87	911	711.87	1097	711.87	53
712.351	1399	712.351	1075	712.351	896.333	712.351	1097	712.351	51
712.831	1441	712.831	1071	712.831	915	712.831	1061	712.831	49
713.312	1383	713.312	1101	713.312	903	713.312	1123	713.312	51
713.793	1365	713.793	1031	713.793	891.667	713.793	1123	713.793	57
714.274	1369	714.274	1071	714.274	916.333	714.274	1099	714.274	49
714.754	1321	714.754	1119	714.754	904.333	714.754	1059	714.754	51
715.235	1375	715.235	1105	715.235	921.667	715.235	1099	715.235	57
715.716	1365	715.716	1079	715.716	901	715.716	1097	715.716	55
716.196	1363	716.196	1075	716.196	907	716.196	1123	716.196	45
716.677	1361	716.677	1113	716.677	907.667	716.677	1089	716.677	55
717.158	1373	717.158	1099	717.158	904.333	717.158	1091	717.158	53
717.638	1325	717.638	993	717.638	896.333	717.638	1061	717.638	57
718.119	1401	718.119	1049	718.119	905.667	718.119	1087	718.119	49
718.599	1347	718.599	1033	718.599	909.667	718.599	1073	718.599	55
719.08	1351	719.08	1089	719.08	922.333	719.08	1155	719.08	59
719.56	1343	719.56	1041	719.56	918.333	719.56	1091	719.56	47
720.04	1393	720.04	1053	720.04	923.667	720.04	1107	720.04	47
720.521	1333	720.521	1037	720.521	915	720.521	1145	720.521	55
721.001	1341	721.001	1051	721.001	913	721.001	1067	721.001	61
721.482	1339	721.482	1087	721.482	925.667	721.482	1121	721.482	45
721.962	1383	721.962	1067	721.962	908.333	721.962	1133	721.962	45
722.442	1371	722.442	1057	722.442	910.333	722.442	1167	722.442	43
722.922	1357	722.922	1009	722.922	907	722.922	1105	722.922	53
723.403	1353	723.403	1049	723.403	929	723.403	1085	723.403	49
723.883	1383	723.883	1075	723.883	905.667	723.883	1147	723.883	57
724.363	1339	724.363	1063	724.363	929.667	724.363	1125	724.363	51
724.843	1347	724.843	1105	724.843	947.667	724.843	1157	724.843	53
725.323	1357	725.323	1067	725.323	941	725.323	1137	725.323	57
725.804	1389	725.804	1067	725.804	894.333	725.804	1111	725.804	53
726.284	1393	726.284	1073	726.284	931	726.284	1097	726.284	49
726.764	1377	726.764	1085	726.764	925.667	726.764	1149	726.764	55
727.244	1389	727.244	1089	727.244	921	727.244	1123	727.244	49
727.722	1341	727.722	1037	727.722	937	727.722	1133	727.722	51
728.202	1413	728.202	1069	728.202	917	728.202	1163	728.202	49
728.682	1363	728.682	1043	728.682	925.667	728.682	1149	728.682	55
729.162	1387	729.162	1049	729.162	955.667	729.162	1123	729.162	45
729.641	1347	729.641	1095	729.641	927	729.641	1135	729.641	45
730.121	1389	730.121	1099	730.121	939	730.121	1177	730.121	53
730.601	1381	730.601	1057	730.601	923.667	730.601	1121	730.601	53
731.081	1385	731.081	1093	731.081	941	731.081	1115	731.081	53
731.559	1359	731.559	1081	731.559	945.667	731.559	1129	731.559	47
732.039	1397	732.039	1091	732.039	925	732.039	1177	732.039	53
732.518	1413	732.518	1063	732.518	919.667	732.518	1155	732.518	49
732.998	1375	732.998	1133	732.998	931.667	732.998	1137	732.998	53
733.478	1289	733.478	1083	733.478	937.667	733.478	1135	733.478	47
733.958	1365	733.958	1087	733.958	931	733.958	1129	733.958	59
734.435	1385	734.435	1069	734.435	939	734.435	1171	734.435	47
734.915	1433	734.915	1075	734.915	937.667	734.915	1143	734.915	51
735.394	1411	735.394	1095	735.394	955.667	735.394	1133	735.394	51
735.874	1427	735.874	1083	735.874	943	735.874	1207	735.874	51
736.354	1401	736.354	1099	736.354	949.667	736.354	1121	736.354	57
736.831	1379	736.831	1117	736.831	961.667	736.831	1155	736.831	51
737.311	1415	737.311	1099	737.311	957	737.311	1175	737.311	47
737.79	1407	737.79	1115	737.79	956.333	737.79	1163	737.79	47
738.27	1417	738.27	1125	738.27	973	738.27	1189	738.27	55
738.749	1429	738.749	1091	738.749	959.667	738.749	1187	738.749	53
739.226	1403	739.226	1127	739.226	947	739.226	1201	739.226	51
739.706	1445	739.706	1095	739.706	953.667	739.706	1143	739.706	57
740.185	1427	740.185	1115	740.185	937	740.185	1175	740.185	55
740.664	1379	740.664	1105	740.664	969.667	740.664	1165	740.664	55
741.142	1395	741.142	1115	741.142	961	741.142	1175	741.142	53
741.621	1425	741.621	1097	741.621	983.667	741.621	1187	741.621	55
742.1	1397	742.1	1129	742.1	946.333	742.1	1173	742.1	49
742.58	1449	742.58	1111	742.58	949	742.58	1199	742.58	53
743.057	1409	743.057	1099	743.057	977	743.057	1143	743.057	51
743.536	1415	743.536	1085	743.536	944.333	743.536	1175	743.536	57
744.015	1439	744.015	1127	744.015	977	744.015	1171	744.015	49
744.492	1427	744.492	1101	744.492	957.667	744.492	1173	744.492	47
744.971	1439	744.971	1161	744.971	963	744.971	1185	744.971	57
745.45	1411	745.45	1175	745.45	965	745.45	1177	745.45	55
745.927	1421	745.927	1123	745.927	979.667	745.927	1207	745.927	47
746.406	1429	746.406	1129	746.406	975.667	746.406	1207	746.406	51
746.885	1451	746.885	1095	746.885	972.333	746.885	1167	746.885	61
747.364	1455	747.364	1141	747.364	978.333	747.364	1175	747.364	51
747.841	1415	747.841	1147	747.841	970.333	747.841	1249	747.841	59
748.32	1435	748.32	1151	748.32	977	748.32	1215	748.32	49
748.799	1485	748.799	1139	748.799	977.667	748.799	1225	748.799	49
749.276	1495	749.276	1137	749.276	1005.67	749.276	1269	749.276	45
749.755	1481	749.755	1131	749.755	975	749.755	1289	749.755	49
750.232	1479	750.232	1153	750.232	975.667	750.232	1189	750.232	43
750.71	1483	750.71	1175	750.71	993	750.71	1241	750.71	59
751.189	1485	751.189	1127	751.189	989.667	751.189	1209	751.189	47
751.666	1479	751.666	1133	751.666	993	751.666	1219	751.666	53
752.145	1441	752.145	1105	752.145	1011.67	752.145	1183	752.145	57
752.623	1461	752.623	1147	752.623	1029.67	752.623	1225	752.623	49
753.1	1445	753.1	1163	753.1	1014.33	753.1	1229	753.1	43
753.579	1423	753.579	1157	753.579	1001	753.579	1171	753.579	57
754.055	1475	754.055	1159	754.055	1004.33	754.055	1195	754.055	53
754.534	1437	754.534	1175	754.534	991	754.534	1213	754.534	55
755.013	1481	755.013	1071	755.013	969.667	755.013	1203	755.013	53
755.489	1461	755.489	1169	755.489	1003	755.489	1213	755.489	57
755.968	1463	755.968	1125	755.968	976.333	755.968	1193	755.968	57
756.444	1439	756.444	1143	756.444	980.333	756.444	1199	756.444	59
756.923	1457	756.923	1135	756.923	985.667	756.923	1203	756.923	49
757.399	1497	757.399	1159	757.399	993	757.399	1195	757.399	59
757.877	1487	757.877	1145	757.877	980.333	757.877	1199	757.877	55
758.354	1517	758.354	1135	758.354	988.333	758.354	1163	758.354	65
758.832	1477	758.832	1111	758.832	967	758.832	1209	758.832	57
759.31	1481	759.31	1159	759.31	984.333	759.31	1217	759.31	57
759.787	1471	759.787	1173	759.787	975	759.787	1177	759.787	49
760.265	1497	760.265	1113	760.265	989	760.265	1211	760.265	57
760.741	1473	760.741	1153	760.741	987	760.741	1177	760.741	57
761.22	1463	761.22	1147	761.22	998.333	761.22	1231	761.22	61
761.696	1477	761.696	1169	761.696	987.667	761.696	1219	761.696	45
762.174	1477	762.174	1137	762.174	993	762.174	1251	762.174	53
762.65	1457	762.65	1135	762.65	978.333	762.65	1185	762.65	51
763.128	1461	763.128	1135	763.128	1003.67	763.128	1213	763.128	55
763.604	1457	763.604	1143	763.604	996.333	763.604	1191	763.604	55
764.083	1449	764.083	1159	764.083	992.333	764.083	1227	764.083	57
764.559	1475	764.559	1187	764.559	984.333	764.559	1183	764.559	45
765.037	1469	765.037	1127	765.037	1003	765.037	1199	765.037	51
765.513	1449	765.513	1143	765.513	989.667	765.513	1177	765.513	53
765.989	1469	765.989	1171	765.989	990.333	765.989	1177	765.989	53
766.467	1449	766.467	1155	766.467	955.667	766.467	1225	766.467	55
766.943	1437	766.943	1153	766.943	980.333	766.943	1203	766.943	57
767.42	1429	767.42	1137	767.42	979	767.42	1193	767.42	51
767.896	1477	767.896	1153	767.896	972.333	767.896	1195	767.896	61
768.374	1435	768.374	1159	768.374	985.667	768.374	1191	768.374	59
768.85	1461	768.85	1157	768.85	983	768.85	1187	768.85	53
769.326	1499	769.326	1125	769.326	999	769.326	1213	769.326	51
769.804	1443	769.804	1205	769.804	982.333	769.804	1197	769.804	53
770.279	1485	770.279	1151	770.279	993	770.279	1193	770.279	63
770.757	1481	770.757	1143	770.757	977	770.757	1209	770.757	53
771.233	1455	771.233	1141	771.233	978.333	771.233	1165	771.233	43
771.709	1457	771.709	1149	771.709	983.667	771.709	1225	771.709	53
772.186	1473	772.186	1145	772.186	997	772.186	1203	772.186	51
772.662	1501	772.662	1135	772.662	969	772.662	1191	772.662	53
773.139	1447	773.139	1151	773.139	982.333	773.139	1169	773.139	49
773.615	1439	773.615	1105	773.615	985.667	773.615	1221	773.615	51
774.091	1469	774.091	1105	774.091	981.667	774.091	1219	774.091	53
774.568	1455	774.568	1137	774.568	987.667	774.568	1177	774.568	51
775.044	1503	775.044	1163	775.044	975	775.044	1167	775.044	61
775.519	1483	775.519	1137	775.519	983	775.519	1189	775.519	45
775.997	1477	775.997	1137	775.997	963	775.997	1169	775.997	59
776.472	1429	776.472	1111	776.472	1005.67	776.472	1181	776.472	55
776.947	1431	776.947	1167	776.947	975	776.947	1215	776.947	59
777.425	1455	777.425	1161	777.425	995.667	777.425	1193	777.425	49
777.9	1471	777.9	1155	777.9	981.667	777.9	1197	777.9	57
778.376	1465	778.376	1137	778.376	969	778.376	1191	778.376	61
778.853	1431	778.853	1181	778.853	980.333	778.853	1185	778.853	45
779.328	1429	779.328	1113	779.328	990.333	779.328	1199	779.328	61
779.803	1463	779.803	1141	779.803	970.333	779.803	1187	779.803	49
780.279	1471	780.279	1133	780.279	981.667	780.279	1191	780.279	57
780.756	1463	780.756	1125	780.756	961.667	780.756	1183	780.756	55
781.231	1455	781.231	1163	781.231	992.333	781.231	1187	781.231	57
781.706	1475	781.706	1111	781.706	961.667	781.706	1219	781.706	49
782.183	1457	782.183	1177	782.183	976.333	782.183	1207	782.183	61
782.658	1483	782.658	1167	782.658	965.667	782.658	1219	782.658	53
783.134	1443	783.134	1145	783.134	981	783.134	1205	783.134	49
783.609	1495	783.609	1133	783.609	960.333	783.609	1159	783.609	55
784.086	1459	784.086	1129	784.086	967	784.086	1167	784.086	57
784.561	1497	784.561	1157	784.561	1003	784.561	1181	784.561	57
785.036	1453	785.036	1157	785.036	973	785.036	1175	785.036	47
785.511	1445	785.511	1107	785.511	996.333	785.511	1171	785.511	53
785.986	1441	785.986	1165	785.986	996.333	785.986	1161	785.986	53
786.462	1479	786.462	1161	786.462	979	786.462	1175	786.462	49
786.937	1435	786.937	1163	786.937	975	786.937	1179	786.937	53
787.412	1439	787.412	1133	787.412	959.667	787.412	1167	787.412	59
787.887	1473	787.887	1085	787.887	974.333	787.887	1235	787.887	53
788.364	1465	788.364	1127	788.364	979	788.364	1185	788.364	51
788.839	1425	788.839	1137	788.839	965	788.839	1165	788.839	55
789.313	1441	789.313	1141	789.313	961.667	789.313	1201	789.313	57
789.788	1361	789.788	1157	789.788	975	789.788	1143	789.788	49
790.263	1453	790.263	1155	790.263	964.333	790.263	1139	790.263	45
790.738	1421	790.738	1123	790.738	960.333	790.738	1167	790.738	43
791.214	1515	791.214	1173	791.214	963	791.214	1177	791.214	47
791.689	1439	791.689	1121	791.689	965	791.689	1137	791.689	57
792.163	1437	792.163	1093	792.163	968.333	792.163	1217	792.163	53
792.638	1399	792.638	1103	792.638	975.667	792.638	1179	792.638	63
793.113	1437	793.113	1175	793.113	951	793.113	1171	793.113	51
793.587	1465	793.587	1149	793.587	964.333	793.587	1197	793.587	57
794.062	1447	794.062	1111	794.062	988.333	794.062	1205	794.062	53
794.536	1427	794.536	1131	794.536	955.667	794.536	1185	794.536	43
795.013	1465	795.013	1073	795.013	960.333	795.013	1141	795.013	47
795.487	1453	795.487	1125	795.487	960.333	795.487	1203	795.487	43
795.961	1429	795.961	1115	795.961	970.333	795.961	1183	795.961	45
796.436	1399	796.436	1145	796.436	982.333	796.436	1113	796.436	53
796.91	1393	796.91	1121	796.91	949.667	796.91	1189	796.91	59
797.385	1405	797.385	1167	797.385	949	797.385	1141	797.385	55
797.859	1377	797.859	1143	797.859	952.333	797.859	1189	797.859	49
798.333	1459	798.333	1141	798.333	987.667	798.333	1195	798.333	55
798.807	1473	798.807	1111	798.807	969.667	798.807	1147	798.807	53
799.282	1439	799.282	1095	799.282	979	799.282	1173	799.282	53
799.756	1413	799.756	1137	799.756	960.333	799.756	1167	799.756	55
800.23	1437	800.23	1113	800.23	963.667	800.23	1177	800.23	43
800.706	1423	800.706	1119	800.706	960.333	800.706	1183	800.706	57
801.18	1417	801.18	1067	801.18	957.667	801.18	1119	801.18	53
801.654	1441	801.654	1147	801.654	963.667	801.654	1185	801.654	53
802.129	1431	802.129	1155	802.129	957.667	802.129	1153	802.129	53
802.603	1451	802.603	1103	802.603	965	802.603	1175	802.603	59
803.077	1467	803.077	1137	803.077	952.333	803.077	1157	803.077	57
803.551	1433	803.551	1151	803.551	981	803.551	1147	803.551	53
804.025	1399	804.025	1125	804.025	963	804.025	1211	804.025	49
804.499	1409	804.499	1119	804.499	970.333	804.499	1161	804.499	49
804.973	1441	804.973	1147	804.973	952.333	804.973	1137	804.973	51
805.446	1451	805.446	1103	805.446	954.333	805.446	1167	805.446	51
805.92	1433	805.92	1089	805.92	959	805.92	1135	805.92	49
806.394	1455	806.394	1121	806.394	981	806.394	1169	806.394	55
806.868	1413	806.868	1097	806.868	956.333	806.868	1157	806.868	45
807.342	1453	807.342	1097	807.342	983.667	807.342	1157	807.342	47
807.816	1407	807.816	1147	807.816	962.333	807.816	1181	807.816	51
808.287	1483	808.287	1091	808.287	969.667	808.287	1183	808.287	51
808.761	1453	808.761	1131	808.761	953.667	808.761	1151	808.761	45
809.235	1419	809.235	1115	809.235	981	809.235	1169	809.235	49
809.709	1403	809.709	1145	809.709	957.667	809.709	1159	809.709	53
810.182	1407	810.182	1143	810.182	949	810.182	1169	810.182	55
810.656	1421	810.656	1099	810.656	963	810.656	1197	810.656	49
811.13	1419	811.13	1127	811.13	946.333	811.13	1151	811.13	51
811.603	1457	811.603	1143	811.603	953.667	811.603	1169	811.603	61
812.077	1445	812.077	1141	812.077	968.333	812.077	1171	812.077	47
812.55	1383	812.55	1117	812.55	965	812.55	1179	812.55	53
813.024	1447	813.024	1161	813.024	976.333	813.024	1187	813.024	73
813.497	1431	813.497	1093	813.497	961.667	813.497	1131	813.497	65
813.969	1489	813.969	1149	813.969	957	813.969	1141	813.969	59
814.442	1447	814.442	1159	814.442	979	814.442	1161	814.442	55
814.916	1399	814.916	1121	814.916	967	814.916	1163	814.916	51
815.389	1429	815.389	1149	815.389	981.667	815.389	1167	815.389	49
815.862	1475	815.862	1161	815.862	974.333	815.862	1203	815.862	57
816.336	1437	816.336	1163	816.336	981.667	816.336	1145	816.336	51
816.809	1447	816.809	1151	816.809	973.667	816.809	1149	816.809	49
817.282	1461	817.282	1107	817.282	959	817.282	1203	817.282	53
817.754	1415	817.754	1093	817.754	981	817.754	1153	817.754	47
818.227	1483	818.227	1107	818.227	992.333	818.227	1213	818.227	47
818.7	1449	818.7	1105	818.7	970.333	818.7	1177	818.7	53
819.173	1415	819.173	1137	819.173	976.333	819.173	1177	819.173	51
819.646	1399	819.646	1179	819.646	989	819.646	1181	819.646	55
820.12	1433	820.12	1163	820.12	985	820.12	1177	820.12	51
820.591	1455	820.591	1119	820.591	962.333	820.591	1203	820.591	57
821.064	1473	821.064	1137	821.064	990.333	821.064	1207	821.064	55
821.537	1387	821.537	1179	821.537	987.667	821.537	1151	821.537	49
822.01	1427	822.01	1125	822.01	1001	822.01	1159	822.01	47
822.481	1445	822.481	1145	822.481	973.667	822.481	1181	822.481	47
822.954	1465	822.954	1129	822.954	962.333	822.954	1157	822.954	51
823.427	1431	823.427	1123	823.427	983	823.427	1171	823.427	49
823.9	1437	823.9	1161	823.9	990.333	823.9	1179	823.9	47
824.373	1467	824.373	1145	824.373	994.333	824.373	1191	824.373	53
824.844	1449	824.844	1191	824.844	988.333	824.844	1189	824.844	55
825.317	1501	825.317	1153	825.317	995	825.317	1219	825.317	57
825.789	1443	825.789	1171	825.789	990.333	825.789	1175	825.789	41
826.262	1495	826.262	1157	826.262	997.667	826.262	1215	826.262	55
826.733	1513	826.733	1155	826.733	986.333	826.733	1213	826.733	53
827.206	1453	827.206	1163	827.206	977	827.206	1193	827.206	51
827.679	1463	827.679	1159	827.679	963.667	827.679	1203	827.679	55
828.149	1511	828.149	1121	828.149	977	828.149	1151	828.149	47
828.622	1451	828.622	1149	828.622	1003.67	828.622	1187	828.622	53
829.095	1485	829.095	1143	829.095	988.333	829.095	1211	829.095	43
829.567	1493	829.567	1141	829.567	1001.67	829.567	1193	829.567	59
830.038	1451	830.038	1207	830.038	997.667	830.038	1215	830.038	57
830.511	1481	830.511	1177	830.511	997.667	830.511	1197	830.511	59
830.983	1489	830.983	1189	830.983	985	830.983	1171	830.983	47
831.454	1489	831.454	1189	831.454	1002.33	831.454	1181	831.454	41
831.926	1471	831.926	1205	831.926	991	831.926	1223	831.926	51
832.399	1479	832.399	1189	832.399	1007.67	832.399	1215	832.399	61
832.869	1471	832.869	1187	832.869	1013.67	832.869	1211	832.869	51
833.342	1455	833.342	1189	833.342	993	833.342	1241	833.342	51
833.814	1521	833.814	1149	833.814	1013	833.814	1225	833.814	57
834.285	1493	834.285	1171	834.285	1024.33	834.285	1245	834.285	55
834.757	1471	834.757	1199	834.757	1041.67	834.757	1241	834.757	59
835.229	1495	835.229	1189	835.229	1020.33	835.229	1203	835.229	47
835.7	1481	835.7	1151	835.7	1017	835.7	1229	835.7	57
836.172	1499	836.172	1195	836.172	1018.33	836.172	1223	836.172	49
836.642	1529	836.642	1225	836.642	1024.33	836.642	1217	836.642	55
837.115	1471	837.115	1143	837.115	1025	837.115	1221	837.115	45
837.587	1517	837.587	1151	837.587	998.333	837.587	1217	837.587	63
838.057	1455	838.057	1195	838.057	1030.33	838.057	1205	838.057	53
838.529	1579	838.529	1231	838.529	1018.33	838.529	1235	838.529	57
838.999	1515	838.999	1181	838.999	1026.33	838.999	1197	838.999	51
839.471	1477	839.471	1197	839.471	1023	839.471	1195	839.471	45
839.944	1515	839.944	1177	839.944	1021	839.944	1213	839.944	63
840.414	1501	840.414	1239	840.414	1009.67	840.414	1207	840.414	51
840.886	1499	840.886	1165	840.886	1021.67	840.886	1239	840.886	59
841.356	1513	841.356	1147	841.356	1047.67	841.356	1233	841.356	53
841.828	1531	841.828	1171	841.828	1033.67	841.828	1241	841.828	43
842.298	1523	842.298	1135	842.298	1031.67	842.298	1221	842.298	47
842.77	1513	842.77	1205	842.77	1024.33	842.77	1203	842.77	47
843.24	1505	843.24	1199	843.24	1021.67	843.24	1201	843.24	51
843.712	1501	843.712	1223	843.712	1023	843.712	1261	843.712	49
844.181	1529	844.181	1199	844.181	1030.33	844.181	1239	844.181	47
844.653	1541	844.653	1211	844.653	1031	844.653	1195	844.653	51
845.123	1509	845.123	1199	845.123	1011.67	845.123	1245	845.123	55
845.595	1539	845.595	1233	845.595	1028.33	845.595	1219	845.595	59
846.065	1505	846.065	1231	846.065	1033.67	846.065	1277	846.065	57
846.537	1521	846.537	1227	846.537	1043.67	846.537	1223	846.537	61
847.006	1547	847.006	1195	847.006	1035.67	847.006	1281	847.006	53
847.478	1535	847.478	1225	847.478	1054.33	847.478	1213	847.478	47
847.948	1535	847.948	1185	847.948	1037.67	847.948	1241	847.948	55
848.419	1529	848.419	1237	848.419	1026.33	848.419	1249	848.419	51
848.889	1543	848.889	1209	848.889	1020.33	848.889	1233	848.889	45
849.361	1581	849.361	1251	849.361	1039.67	849.361	1251	849.361	61
849.83	1525	849.83	1225	849.83	1029	849.83	1219	849.83	53
850.302	1529	850.302	1199	850.302	1050.33	850.302	1283	850.302	53
850.771	1537	850.771	1225	850.771	1046.33	850.771	1233	850.771	51
851.243	1581	851.243	1265	851.243	1039	851.243	1285	851.243	63
851.712	1481	851.712	1205	851.712	1042.33	851.712	1241	851.712	55
852.182	1583	852.182	1221	852.182	1052.33	852.182	1271	852.182	45
852.653	1511	852.653	1151	852.653	1074.33	852.653	1267	852.653	47
853.123	1505	853.123	1247	853.123	1057.67	853.123	1245	853.123	47
853.594	1547	853.594	1201	853.594	1045.67	853.594	1245	853.594	55
854.064	1551	854.064	1205	854.064	1055.67	854.064	1261	854.064	51
854.535	1533	854.535	1229	854.535	1030.33	854.535	1243	854.535	55
855.004	1541	855.004	1219	855.004	1042.33	855.004	1229	855.004	51
855.474	1553	855.474	1267	855.474	1037.67	855.474	1233	855.474	53
855.945	1525	855.945	1209	855.945	1059.67	855.945	1235	855.945	55
856.414	1541	856.414	1237	856.414	1051.67	856.414	1303	856.414	53
856.883	1543	856.883	1199	856.883	1035.67	856.883	1253	856.883	47
857.354	1569	857.354	1231	857.354	1059	857.354	1269	857.354	49
857.824	1599	857.824	1207	857.824	1029	857.824	1265	857.824	51
858.293	1589	858.293	1207	858.293	1055	858.293	1259	858.293	51
858.764	1557	858.764	1187	858.764	1049.67	858.764	1247	858.764	51
859.233	1561	859.233	1267	859.233	1062.33	859.233	1259	859.233	49
859.704	1597	859.704	1219	859.704	1050.33	859.704	1271	859.704	45
860.173	1555	860.173	1227	860.173	1059.67	860.173	1245	860.173	45
860.642	1553	860.642	1231	860.642	1048.33	860.642	1263	860.642	61
861.111	1585	861.111	1225	861.111	1077	861.111	1299	861.111	51
861.582	1563	861.582	1261	861.582	1048.33	861.582	1253	861.582	57
862.051	1595	862.051	1213	862.051	1061	862.051	1275	862.051	55
862.52	1555	862.52	1241	862.52	1059.67	862.52	1255	862.52	51
862.991	1509	862.991	1223	862.991	1035	862.991	1237	862.991	45
863.46	1519	863.46	1223	863.46	1016.33	863.46	1257	863.46	53
863.929	1513	863.929	1247	863.929	1039	863.929	1265	863.929	55
864.4	1553	864.4	1185	864.4	1043.67	864.4	1297	864.4	53
864.868	1549	864.868	1211	864.868	1054.33	864.868	1219	864.868	51
865.337	1533	865.337	1251	865.337	1056.33	865.337	1267	865.337	57
865.806	1541	865.806	1211	865.806	1061.67	865.806	1257	865.806	55
866.277	1581	866.277	1229	866.277	1047	866.277	1197	866.277	49
866.746	1555	866.746	1189	866.746	1061	866.746	1247	866.746	55
867.214	1529	867.214	1245	867.214	1078.33	867.214	1271	867.214	57
867.683	1603	867.683	1229	867.683	1051	867.683	1259	867.683	47
868.154	1529	868.154	1229	868.154	1066.33	868.154	1231	868.154	47
868.622	1567	868.622	1229	868.622	1058.33	868.622	1273	868.622	45
869.091	1519	869.091	1253	869.091	1043.67	869.091	1259	869.091	43
869.559	1549	869.559	1259	869.559	1065.67	869.559	1241	869.559	51
870.028	1579	870.028	1289	870.028	1031.67	870.028	1271	870.028	55
870.498	1553	870.498	1281	870.498	1027.67	870.498	1295	870.498	51
870.967	1585	870.967	1221	870.967	1063.67	870.967	1211	870.967	51
871.435	1531	871.435	1251	871.435	1067.67	871.435	1251	871.435	55
871.904	1547	871.904	1219	871.904	1040.33	871.904	1239	871.904	61
872.372	1585	872.372	1249	872.372	1040.33	872.372	1293	872.372	47
872.843	1521	872.843	1233	872.843	1027.67	872.843	1255	872.843	49
873.311	1545	873.311	1221	873.311	1045.67	873.311	1243	873.311	51
873.779	1589	873.779	1271	873.779	1039.67	873.779	1267	873.779	51
874.248	1547	874.248	1237	874.248	1053	874.248	1343	874.248	57
874.716	1559	874.716	1201	874.716	1061	874.716	1265	874.716	41
875.184	1567	875.184	1239	875.184	1040.33	875.184	1275	875.184	53
875.653	1573	875.653	1229	875.653	1043.67	875.653	1211	875.653	57
876.123	1525	876.123	1239	876.123	1027	876.123	1249	876.123	41
876.591	1531	876.591	1243	876.591	1060.33	876.591	1227	876.591	43
877.059	1573	877.059	1253	877.059	1037.67	877.059	1257	877.059	57
877.527	1569	877.527	1253	877.527	1038.33	877.527	1331	877.527	55
877.995	1607	877.995	1263	877.995	1063	877.995	1245	877.995	45
878.464	1545	878.464	1203	878.464	1048.33	878.464	1249	878.464	55
878.932	1579	878.932	1189	878.932	1043.67	878.932	1211	878.932	43
879.4	1517	879.4	1205	879.4	1046.33	879.4	1297	879.4	55
879.868	1565	879.868	1265	879.868	1027	879.868	1257	879.868	33
880.338	1553	880.338	1213	880.338	1039.67	880.338	1247	880.338	57
880.806	1569	880.806	1247	880.806	1048.33	880.806	1239	880.806	55
881.274	1533	881.274	1255	881.274	1025.67	881.274	1225	881.274	45
881.742	1499	881.742	1241	881.742	1046.33	881.742	1255	881.742	45
882.21	1555	882.21	1195	882.21	1033	882.21	1247	882.21	57
882.678	1547	882.678	1223	882.678	1033	882.678	1205	882.678	53
883.145	1555	883.145	1243	883.145	1044.33	883.145	1259	883.145	57
883.613	1533	883.613	1205	883.613	1019	883.613	1259	883.613	55
884.081	1561	884.081	1259	884.081	1029.67	884.081	1249	884.081	59
884.549	1529	884.549	1199	884.549	1029	884.549	1245	884.549	61
885.017	1517	885.017	1235	885.017	1037.67	885.017	1283	885.017	57
885.484	1569	885.484	1219	885.484	1025	885.484	1249	885.484	51
885.952	1543	885.952	1201	885.952	1048.33	885.952	1223	885.952	51
886.42	1513	886.42	1209	886.42	1039	886.42	1211	886.42	49
886.888	1563	886.888	1223	886.888	1043	886.888	1201	886.888	51
887.355	1543	887.355	1193	887.355	1040.33	887.355	1235	887.355	53
887.823	1553	887.823	1239	887.823	1016.33	887.823	1243	887.823	55
888.29	1579	888.29	1235	888.29	1037	888.29	1197	888.29	51
888.758	1545	888.758	1233	888.758	1043	888.758	1265	888.758	53
889.226	1505	889.226	1195	889.226	1043	889.226	1291	889.226	51
889.693	1517	889.693	1197	889.693	1048.33	889.693	1249	889.693	53
890.161	1521	890.161	1245	890.161	1013.67	890.161	1233	890.161	49
890.628	1491	890.628	1201	890.628	1039.67	890.628	1245	890.628	47
891.096	1521	891.096	1215	891.096	1041	891.096	1269	891.096	55
891.563	1501	891.563	1211	891.563	1023.67	891.563	1197	891.563	57
892.03	1529	892.03	1205	892.03	1032.33	892.03	1171	892.03	51
892.498	1521	892.498	1217	892.498	1020.33	892.498	1255	892.498	49
892.965	1537	892.965	1205	892.965	1031.67	892.965	1191	892.965	51
893.43	1537	893.43	1203	893.43	1003	893.43	1237	893.43	59
893.898	1515	893.898	1215	893.898	1005.67	893.898	1255	893.898	51
894.365	1531	894.365	1239	894.365	1027.67	894.365	1235	894.365	45
894.832	1509	894.832	1211	894.832	1011.67	894.832	1231	894.832	51
895.3	1501	895.3	1193	895.3	1020.33	895.3	1235	895.3	53
895.767	1487	895.767	1223	895.767	1020.33	895.767	1223	895.767	35
896.234	1527	896.234	1215	896.234	1008.33	896.234	1227	896.234	45
896.701	1531	896.701	1203	896.701	1025	896.701	1191	896.701	53
897.168	1471	897.168	1211	897.168	1009.67	897.168	1255	897.168	51
897.633	1541	897.633	1173	897.633	1020.33	897.633	1239	897.633	53
898.101	1513	898.101	1211	898.101	1022.33	898.101	1207	898.101	53
898.568	1515	898.568	1227	898.568	1025.67	898.568	1265	898.568	41
899.035	1537	899.035	1215	899.035	1019.67	899.035	1229	899.035	49
899.502	1515	899.502	1173	899.502	1033	899.502	1215	899.502	45
899.969	1539	899.969	1191	899.969	1044.33	899.969	1219	899.969	59
900.436	1525	900.436	1207	900.436	1026.33	900.436	1225	900.436	51
900.901	1535	900.901	1187	900.901	1023	900.901	1219	900.901	51
901.367	1491	901.367	1197	901.367	1021	901.367	1195	901.367	47
901.834	1491	901.834	1217	901.834	1001	901.834	1217	901.834	55
902.301	1477	902.301	1199	902.301	1027	902.301	1201	902.301	51
902.768	1519	902.768	1235	902.768	1023	902.768	1221	902.768	47
903.233	1513	903.233	1199	903.233	1006.33	903.233	1251	903.233	45
903.7	1491	903.7	1181	903.7	1024.33	903.7	1253	903.7	59
904.167	1517	904.167	1199	904.167	1027.67	904.167	1225	904.167	55
904.633	1539	904.633	1199	904.633	1041	904.633	1239	904.633	49
905.1	1529	905.1	1213	905.1	1018.33	905.1	1239	905.1	47
905.565	1529	905.565	1257	905.565	989	905.565	1275	905.565	55
906.031	1495	906.031	1163	906.031	1032.33	906.031	1219	906.031	53
906.498	1473	906.498	1213	906.498	1012.33	906.498	1235	906.498	49
906.965	1531	906.965	1217	906.965	1022.33	906.965	1189	906.965	61
907.429	1493	907.429	1187	907.429	1005	907.429	1269	907.429	53
907.896	1523	907.896	1163	907.896	1022.33	907.896	1217	907.896	49
908.363	1483	908.363	1259	908.363	1033	908.363	1195	908.363	53
908.827	1519	908.827	1195	908.827	1031	908.827	1175	908.827	45
909.294	1479	909.294	1195	909.294	1035.67	909.294	1171	909.294	55
909.76	1567	909.76	1243	909.76	1020.33	909.76	1219	909.76	47
910.227	1529	910.227	1187	910.227	1031.67	910.227	1221	910.227	55
910.691	1505	910.691	1189	910.691	1010.33	910.691	1251	910.691	51
911.157	1503	911.157	1225	911.157	1025	911.157	1207	911.157	53
911.624	1545	911.624	1175	911.624	1034.33	911.624	1227	911.624	61
912.088	1581	912.088	1179	912.088	1025.67	912.088	1209	912.088	45
912.555	1553	912.555	1205	912.555	1051	912.555	1197	912.555	51
913.021	1463	913.021	1193	913.021	1007.67	913.021	1241	913.021	51
913.485	1551	913.485	1229	913.485	1052.33	913.485	1205	913.485	49
913.951	1477	913.951	1203	913.951	1018.33	913.951	1163	913.951	51
914.418	1531	914.418	1235	914.418	1034.33	914.418	1215	914.418	51
914.882	1511	914.882	1219	914.882	1021.67	914.882	1247	914.882	45
915.348	1585	915.348	1185	915.348	1024.33	915.348	1259	915.348	49
915.814	1501	915.814	1235	915.814	1051	915.814	1261	915.814	53
916.279	1497	916.279	1227	916.279	1011	916.279	1267	916.279	45
916.745	1541	916.745	1185	916.745	1015.67	916.745	1245	916.745	53
917.211	1519	917.211	1213	917.211	1047.67	917.211	1207	917.211	47
917.675	1565	917.675	1203	917.675	1017.67	917.675	1195	917.675	51
918.141	1567	918.141	1179	918.141	1043	918.141	1283	918.141	49
918.605	1485	918.605	1241	918.605	1021.67	918.605	1237	918.605	43
919.071	1525	919.071	1237	919.071	1047	919.071	1227	919.071	47
919.537	1573	919.537	1227	919.537	1035.67	919.537	1221	919.537	47
920.001	1569	920.001	1223	920.001	1057	920.001	1253	920.001	61
920.467	1533	920.467	1211	920.467	1018.33	920.467	1265	920.467	49
920.931	1553	920.931	1193	920.931	1050.33	920.931	1243	920.931	51
921.397	1517	921.397	1195	921.397	1022.33	921.397	1209	921.397	49
921.861	1527	921.861	1203	921.861	1027	921.861	1261	921.861	47
922.326	1491	922.326	1283	922.326	1023.67	922.326	1279	922.326	49
922.792	1595	922.792	1211	922.792	1047	922.792	1227	922.792	49
923.256	1543	923.256	1217	923.256	1037.67	923.256	1263	923.256	53
923.722	1531	923.722	1235	923.722	1053.67	923.722	1259	923.722	63
924.186	1553	924.186	1245	924.186	1036.33	924.186	1273	924.186	49
924.651	1543	924.651	1235	924.651	1053.67	924.651	1261	924.651	49
925.115	1573	925.115	1247	925.115	1048.33	925.115	1235	925.115	53
925.581	1565	925.581	1257	925.581	1058.33	925.581	1229	925.581	47
926.044	1585	926.044	1241	926.044	1049.67	926.044	1233	926.044	47
926.51	1547	926.51	1235	926.51	1048.33	926.51	1271	926.51	49
926.974	1561	926.974	1249	926.974	1061	926.974	1217	926.974	51
927.439	1553	927.439	1263	927.439	1071.67	927.439	1281	927.439	43
927.903	1565	927.903	1225	927.903	1041.67	927.903	1267	927.903	53
928.368	1561	928.368	1233	928.368	1056.33	928.368	1257	928.368	53
928.832	1601	928.832	1271	928.832	1065.67	928.832	1275	928.832	57
929.297	1549	929.297	1251	929.297	1056.33	929.297	1289	929.297	41
929.761	1565	929.761	1279	929.761	1049.67	929.761	1301	929.761	57
930.226	1587	930.226	1223	930.226	1043	930.226	1251	930.226	63
930.69	1567	930.69	1253	930.69	1080.33	930.69	1263	930.69	57
931.155	1549	931.155	1271	931.155	1057.67	931.155	1273	931.155	49
931.618	1599	931.618	1245	931.618	1061	931.618	1263	931.618	57
932.082	1601	932.082	1239	932.082	1064.33	932.082	1247	932.082	59
932.547	1589	932.547	1207	932.547	1048.33	932.547	1293	932.547	49
933.01	1535	933.01	1219	933.01	1069	933.01	1249	933.01	49
933.476	1525	933.476	1243	933.476	1070.33	933.476	1301	933.476	51
933.939	1585	933.939	1243	933.939	1061.67	933.939	1251	933.939	55
934.404	1581	934.404	1279	934.404	1053	934.404	1285	934.404	51
934.867	1621	934.867	1271	934.867	1058.33	934.867	1247	934.867	47
935.331	1583	935.331	1233	935.331	1062.33	935.331	1259	935.331	45
935.796	1575	935.796	1303	935.796	1063	935.796	1221	935.796	49
936.259	1591	936.259	1273	936.259	1077	936.259	1291	936.259	51
936.722	1575	936.722	1257	936.722	1084.33	936.722	1297	936.722	55
937.187	1575	937.187	1291	937.187	1065.67	937.187	1289	937.187	53
937.65	1543	937.65	1233	937.65	1094.33	937.65	1273	937.65	55
938.115	1573	938.115	1251	938.115	1076.33	938.115	1309	938.115	53
938.578	1585	938.578	1299	938.578	1049.67	938.578	1277	938.578	51
939.041	1573	939.041	1261	939.041	1079	939.041	1271	939.041	43
939.506	1561	939.506	1277	939.506	1075.67	939.506	1303	939.506	63
939.969	1597	939.969	1249	939.969	1090.33	939.969	1307	939.969	57
940.432	1531	940.432	1297	940.432	1095.67	940.432	1319	940.432	53
940.897	1635	940.897	1311	940.897	1108.33	940.897	1279	940.897	53
941.36	1607	941.36	1255	941.36	1079	941.36	1293	941.36	51
941.823	1625	941.823	1307	941.823	1070.33	941.823	1301	941.823	57
942.287	1591	942.287	1277	942.287	1079.67	942.287	1285	942.287	57
942.75	1581	942.75	1297	942.75	1109.67	942.75	1341	942.75	57
943.213	1601	943.213	1299	943.213	1097.67	943.213	1273	943.213	59
943.676	1605	943.676	1261	943.676	1071	943.676	1313	943.676	55
944.141	1605	944.141	1289	944.141	1105	944.141	1283	944.141	55
944.603	1629	944.603	1313	944.603	1102.33	944.603	1343	944.603	55
945.066	1615	945.066	1277	945.066	1113.67	945.066	1347	945.066	53
945.531	1673	945.531	1341	945.531	1097	945.531	1269	945.531	59
945.993	1609	945.993	1287	945.993	1103.67	945.993	1287	945.993	49
946.456	1679	946.456	1351	946.456	1106.33	946.456	1321	946.456	59
946.918	1647	946.918	1309	946.918	1115.67	946.918	1301	946.918	57
947.383	1647	947.383	1335	947.383	1103	947.383	1339	947.383	55
947.845	1617	947.845	1309	947.845	1096.33	947.845	1273	947.845	49
948.308	1601	948.308	1351	948.308	1101.67	948.308	1313	948.308	49
948.771	1621	948.771	1291	948.771	1107.67	948.771	1331	948.771	57
949.233	1603	949.233	1283	949.233	1113	949.233	1303	949.233	59
949.697	1653	949.697	1323	949.697	1119.67	949.697	1319	949.697	57
950.16	1595	950.16	1307	950.16	1119	950.16	1333	950.16	47
950.622	1665	950.622	1325	950.622	1109	950.622	1329	950.622	47
951.085	1643	951.085	1301	951.085	1133.67	951.085	1293	951.085	55
951.547	1665	951.547	1323	951.547	1089	951.547	1323	951.547	55
952.011	1627	952.011	1289	952.011	1101.67	952.011	1315	952.011	45
952.474	1667	952.474	1301	952.474	1129.67	952.474	1337	952.474	47
952.936	1667	952.936	1327	952.936	1095.67	952.936	1379	952.936	53
953.398	1655	953.398	1307	953.398	1125	953.398	1323	953.398	61
953.86	1693	953.86	1363	953.86	1126.33	953.86	1393	953.86	49
954.323	1667	954.323	1361	954.323	1111.67	954.323	1339	954.323	55
954.787	1637	954.787	1319	954.787	1133.67	954.787	1333	954.787	49
955.249	1633	955.249	1331	955.249	1126.33	955.249	1303	955.249	55
955.711	1663	955.711	1329	955.711	1124.33	955.711	1363	955.711	55
956.173	1669	956.173	1337	956.173	1154.33	956.173	1333	956.173	47
956.635	1611	956.635	1323	956.635	1126.33	956.635	1363	956.635	55
957.097	1695	957.097	1307	957.097	1135.67	957.097	1311	957.097	51
957.559	1645	957.559	1347	957.559	1137.67	957.559	1291	957.559	51
958.021	1663	958.021	1327	958.021	1105	958.021	1349	958.021	49
958.485	1677	958.485	1353	958.485	1127.67	958.485	1315	958.485	63
958.947	1645	958.947	1347	958.947	1136.33	958.947	1359	958.947	49
959.409	1671	959.409	1337	959.409	1139.67	959.409	1337	959.409	51
959.871	1671	959.871	1325	959.871	1142.33	959.871	1331	959.871	51
960.333	1627	960.333	1317	960.333	1132.33	960.333	1335	960.333	53
960.795	1675	960.795	1333	960.795	1115.67	960.795	1329	960.795	55
961.257	1655	961.257	1353	961.257	1132.33	961.257	1259	961.257	59
961.719	1701	961.719	1369	961.719	1137	961.719	1315	961.719	51
962.181	1677	962.181	1353	962.181	1128.33	962.181	1309	962.181	45
962.642	1649	962.642	1357	962.642	1137.67	962.642	1319	962.642	57
963.104	1675	963.104	1357	963.104	1127	963.104	1313	963.104	49
963.566	1661	963.566	1335	963.566	1137	963.566	1329	963.566	39
964.028	1737	964.028	1355	964.028	1135.67	964.028	1349	964.028	57
964.489	1613	964.489	1351	964.489	1133	964.489	1325	964.489	47
964.951	1647	964.951	1329	964.951	1127.67	964.951	1309	964.951	53
965.413	1659	965.413	1359	965.413	1162.33	965.413	1367	965.413	53
965.874	1667	965.874	1337	965.874	1162.33	965.874	1371	965.874	59
966.336	1675	966.336	1339	966.336	1141.67	966.336	1341	966.336	61
966.797	1709	966.797	1345	966.797	1142.33	966.797	1367	966.797	59
967.259	1713	967.259	1347	967.259	1135.67	967.259	1329	967.259	49
967.72	1733	967.72	1347	967.72	1150.33	967.72	1347	967.72	47
968.182	1635	968.182	1377	968.182	1143	968.182	1341	968.182	51
968.643	1735	968.643	1355	968.643	1139	968.643	1369	968.643	47
969.105	1671	969.105	1327	969.105	1138.33	969.105	1355	969.105	51
969.566	1703	969.566	1337	969.566	1122.33	969.566	1335	969.566	49
970.028	1683	970.028	1325	970.028	1117.67	970.028	1369	970.028	57
970.489	1693	970.489	1359	970.489	1124.33	970.489	1369	970.489	45
970.95	1689	970.95	1337	970.95	1126.33	970.95	1331	970.95	57
971.412	1679	971.412	1353	971.412	1127	971.412	1379	971.412	53
971.873	1695	971.873	1359	971.873	1131	971.873	1357	971.873	53
972.334	1601	972.334	1321	972.334	1135.67	972.334	1363	972.334	43
972.796	1695	972.796	1367	972.796	1157.67	972.796	1297	972.796	51
973.257	1721	973.257	1381	973.257	1098.33	973.257	1341	973.257	55
973.718	1681	973.718	1343	973.718	1109.67	973.718	1367	973.718	43
974.177	1667	974.177	1335	974.177	1135	974.177	1335	974.177	53
974.638	1635	974.638	1323	974.638	1140.33	974.638	1387	974.638	45
975.1	1713	975.1	1379	975.1	1141.67	975.1	1323	975.1	57
975.561	1703	975.561	1373	975.561	1133	975.561	1363	975.561	57
976.022	1735	976.022	1345	976.022	1128.33	976.022	1303	976.022	47
976.483	1697	976.483	1351	976.483	1128.33	976.483	1357	976.483	49
976.944	1735	976.944	1327	976.944	1139.67	976.944	1367	976.944	53
977.405	1659	977.405	1353	977.405	1133.67	977.405	1347	977.405	47
977.864	1649	977.864	1347	977.864	1130.33	977.864	1339	977.864	49
978.325	1699	978.325	1349	978.325	1115	978.325	1307	978.325	51
978.786	1671	978.786	1333	978.786	1132.33	978.786	1319	978.786	55
979.247	1723	979.247	1379	979.247	1130.33	979.247	1355	979.247	51
979.708	1697	979.708	1333	979.708	1135	979.708	1347	979.708	51
980.169	1707	980.169	1349	980.169	1093.67	980.169	1351	980.169	61
980.628	1711	980.628	1331	980.628	1147.67	980.628	1369	980.628	47
981.088	1635	981.088	1379	981.088	1115.67	981.088	1345	981.088	55
981.549	1685	981.549	1339	981.549	1128.33	981.549	1347	981.549	53
982.01	1683	982.01	1329	982.01	1144.33	982.01	1325	982.01	55
982.471	1639	982.471	1331	982.471	1113.67	982.471	1313	982.471	53
982.93	1669	982.93	1303	982.93	1131	982.93	1339	982.93	45
983.39	1689	983.39	1323	983.39	1144.33	983.39	1325	983.39	53
983.851	1625	983.851	1335	983.851	1135.67	983.851	1277	983.851	55
984.312	1707	984.312	1327	984.312	1143	984.312	1345	984.312	51
984.772	1681	984.772	1325	984.772	1119	984.772	1319	984.772	53
985.231	1665	985.231	1367	985.231	1102.33	985.231	1371	985.231	47
985.692	1683	985.692	1359	985.692	1123	985.692	1353	985.692	43
986.152	1625	986.152	1323	986.152	1111.67	986.152	1337	986.152	53
986.613	1683	986.613	1317	986.613	1144.33	986.613	1359	986.613	51
987.071	1677	987.071	1359	987.071	1120.33	987.071	1363	987.071	49
987.532	1617	987.532	1337	987.532	1120.33	987.532	1367	987.532	49
987.992	1633	987.992	1373	987.992	1133.67	987.992	1339	987.992	55
988.451	1687	988.451	1293	988.451	1125.67	988.451	1319	988.451	53
988.911	1635	988.911	1271	988.911	1113	988.911	1337	988.911	47
989.372	1699	989.372	1353	989.372	1137	989.372	1325	989.372	53
989.832	1653	989.832	1315	989.832	1134.33	989.832	1297	989.832	45
990.29	1603	990.29	1335	990.29	1119	990.29	1271	990.29	47
990.751	1649	990.751	1327	990.751	1097	990.751	1339	990.751	51
991.211	1681	991.211	1311	991.211	1104.33	991.211	1335	991.211	51
991.669	1701	991.669	1329	991.669	1133.67	991.669	1341	991.669	53
992.13	1667	992.13	1387	992.13	1107.67	992.13	1317	992.13	47
992.59	1675	992.59	1331	992.59	1115	992.59	1371	992.59	49
993.048	1669	993.048	1309	993.048	1107.67	993.048	1313	993.048	57
993.508	1697	993.508	1315	993.508	1112.33	993.508	1343	993.508	53
993.969	1677	993.969	1321	993.969	1085.67	993.969	1337	993.969	47
994.427	1677	994.427	1321	994.427	1100.33	994.427	1327	994.427	55
994.887	1647	994.887	1323	994.887	1121	994.887	1339	994.887	55
995.345	1601	995.345	1259	995.345	1097	995.345	1311	995.345	45
995.805	1665	995.805	1327	995.805	1089.67	995.805	1329	995.805	53
996.265	1633	996.265	1305	996.265	1095.67	996.265	1275	996.265	49
996.723	1623	996.723	1313	996.723	1087.67	996.723	1303	996.723	51
997.183	1597	997.183	1321	997.183	1129.67	997.183	1247	997.183	45
997.641	1623	997.641	1351	997.641	1097.67	997.641	1311	997.641	55
998.101	1655	998.101	1283	998.101	1109.67	998.101	1279	998.101	53
998.561	1601	998.561	1361	998.561	1101.67	998.561	1305	998.561	53
999.019	1671	999.019	1339	999.019	1093.67	999.019	1289	999.019	43
999.479	1631	999.479	1323	999.479	1097	999.479	1313	999.479	55
999.937	1627	999.937	1301	999.937	1095	999.937	1311	999.937	51

## Sheet: Figire 2c
	Phen				25		100
5.00657	143.583	10	0	5	479	5	498.5
5.0197	147.5	10.02	0	5.02	483.667	5.02	496.833
5.03283	139.083	10.04	0	5.04	491	5.04	495
5.04596	148.333	10.06	0	5.06	485.75	5.06	501.5
5.05909	145.5	10.08	0	5.08	492.583	5.08	502
5.07222	154.5	10.1	0	5.1	493.5	5.1	503.167
5.08535	147.917	10.12	0	5.12	497.5	5.12	493.083
5.09848	143.583	10.14	0	5.14	491.417	5.14	497.25
5.11161	139.583	10.16	0	5.16	497	5.16	499
5.12474	143	10.18	0	5.18	500.25	5.18	495.917
5.13787	154.417	10.2	0	5.2	485.833	5.2	489.833
5.151	151.25	10.22	0	5.22	481.417	5.22	498.417
5.16413	152.333	10.24	0	5.24	486.25	5.24	494.5
5.17726	156.083	10.26	0	5.26	475	5.26	485.833
5.19039	157.417	10.28	0	5.28	482.333	5.28	486.917
5.20352	159.667	10.3	0	5.3	489.75	5.3	479.667
5.21665	165.5	10.32	0	5.32	480.25	5.32	497
5.22978	160.583	10.34	0	5.34	487.333	5.34	495.333
5.24291	167.167	10.36	0	5.36	487.417	5.36	490.25
5.25604	169.583	10.38	0	5.38	484.833	5.38	499.583
5.26917	158.5	10.4	0	5.4	489.333	5.4	496.75
5.2823	152.833	10.42	0	5.42	482.333	5.42	498.583
5.29543	148	10.44	0	5.44	487.417	5.44	493.5
5.30856	131.417	10.46	0	5.46	480.667	5.46	492.25
5.32169	134.583	10.48	0	5.48	479.25	5.48	486.75
5.33482	123.417	10.5	0	5.5	485.667	5.5	488.583
5.34795	120.333	10.52	0	5.52	486.667	5.52	486.25
5.36108	112.083	10.54	0	5.54	490.167	5.54	489.667
5.37421	111	10.56	0	5.56	498	5.56	485.417
5.38734	116.25	10.58	0	5.58	498.5	5.58	487.833
5.40047	110.25	10.6	0	5.6	478.167	5.6	488
5.4136	107.833	10.62	0	5.62	486.833	5.62	488
5.42673	107.083	10.64	0	5.64	484	5.64	490.833
5.43986	107.583	10.66	0	5.66	482.417	5.66	480
5.45299	101.417	10.68	0	5.68	474.083	5.68	479.833
5.46613	108.25	10.7	0	5.7	475.167	5.7	491.167
5.47926	105.417	10.72	0	5.72	472.667	5.72	488.417
5.49239	103.833	10.74	0	5.74	480.917	5.74	482.917
5.50552	105.583	10.76	0	5.76	480.667	5.76	487.583
5.51865	103.833	10.78	0	5.78	482.917	5.78	490.667
5.53178	103.417	10.8	0	5.8	488.583	5.8	494.917
5.54491	98.8333	10.82	0	5.82	485.083	5.82	489.917
5.55804	108.25	10.84	0	5.84	474.667	5.84	484.833
5.57117	104.75	10.86	0	5.86	478.083	5.86	483.667
5.5843	97.5	10.88	0	5.88	481.75	5.88	487.333
5.59743	95.25	10.9	0	5.9	478.333	5.9	483.833
5.61056	101.333	10.92	0	5.92	471.583	5.92	476.917
5.62369	105.917	10.94	0	5.94	474.75	5.94	480.667
5.63682	104.417	10.96	0	5.96	479.25	5.96	480
5.64995	95.6667	10.98	0	5.98	478.167	5.98	481.583
5.66308	99.9167	11	0	6	481.667	6	486.667
5.67621	98.5833	11.02	0	6.02	484	6.02	471.583
5.68934	100.083	11.04	0	6.04	473	6.04	476.25
5.70247	95.25	11.06	0	6.06	471.583	6.06	474.667
5.7156	96.1667	11.08	0	6.08	483.5	6.08	470.5
5.72873	95.5833	11.1	0	6.1	475.25	6.1	484.833
5.74186	99.1667	11.12	0	6.12	485.833	6.12	499.417
5.75499	94.6667	11.14	0	6.14	473.417	6.14	486.417
5.76812	95.25	11.16	0	6.16	487.083	6.16	473.917
5.78125	95	11.18	0	6.18	473.083	6.18	475.5
5.79438	95.5	11.2	0	6.2	477.75	6.2	480.417
5.80751	88.6667	11.22	0	6.22	467.667	6.22	487.167
5.82064	95.3333	11.24	0	6.24	459.417	6.24	480.583
5.83377	96.4167	11.26	0	6.26	463.75	6.26	476.583
5.8469	91.8333	11.28	0	6.28	466.5	6.28	479.083
5.86003	99.75	11.3	0	6.3	469.833	6.3	485.083
5.87316	93.6667	11.32	0	6.32	468.333	6.32	464.333
5.88629	92.5	11.34	0	6.34	475.75	6.34	478
5.89942	91.75	11.36	0	6.36	479.917	6.36	464.25
5.91255	92.8333	11.38	0	6.38	473	6.38	484.917
5.92568	92.5	11.4	0	6.4	457.667	6.4	468.333
5.93882	93.9167	11.42	0	6.42	472.5	6.42	477.667
5.95195	94.3333	11.44	0	6.44	476.25	6.44	476.583
5.96508	87.4167	11.46	0	6.46	471.5	6.46	473.667
5.97821	90.9167	11.48	0	6.48	478.333	6.48	467.083
5.99134	88.75	11.5	0	6.5	462.75	6.5	461.083
6.00447	89.8333	11.52	0	6.52	470.75	6.52	472.5
6.0176	89.75	11.54	0	6.54	463.167	6.54	463.333
6.03073	91	11.56	0	6.56	479.333	6.56	470.5
6.04386	91.25	11.58	0	6.58	465.583	6.58	474.667
6.05699	87.75	11.6	0	6.6	474.167	6.6	477.333
6.07012	91.4167	11.62	0	6.62	463.083	6.62	466.583
6.08325	89.25	11.64	0	6.64	464.417	6.64	458
6.09638	90.75	11.66	0	6.66	464.25	6.66	465.5
6.10951	91.1667	11.68	0	6.68	467.333	6.68	473.917
6.12264	91	11.7	0	6.7	467.417	6.7	473
6.13577	84.5	11.72	0	6.72	468.083	6.72	462.75
6.1489	90.25	11.74	0	6.74	455.75	6.74	472
6.16203	89.9167	11.76	0	6.76	465.667	6.76	456.75
6.17516	88.1667	11.78	0	6.78	471.917	6.78	467.833
6.18829	85.0833	11.8	0	6.8	461.583	6.8	476.75
6.20142	90.25	11.82	0	6.82	464.417	6.82	464.833
6.21455	87.5833	11.84	0	6.84	458.167	6.84	458.583
6.22768	84.8333	11.86	0	6.86	456.167	6.86	469.333
6.24081	87.5833	11.88	0	6.88	474.833	6.88	462.917
6.25394	92.25	11.9	0	6.9	464.667	6.9	455.333
6.26707	86.0833	11.92	0	6.92	467.833	6.92	460.583
6.2802	80.4167	11.94	0	6.94	467.75	6.94	456.167
6.29333	83.5	11.96	0	6.96	473.5	6.96	463.5
6.30646	82.9167	11.98	0	6.98	469	6.98	459.333
6.31959	85.75	12	0	7	466.333	7	454.083
6.33272	77	12.02	0	7.02	472.5	7.02	466.833
6.34585	84	12.04	0	7.04	464	7.04	457.25
6.35898	84.9167	12.06	0	7.06	470.833	7.06	465.417
6.37211	86.6667	12.08	0	7.08	472.833	7.08	460.25
6.38524	88.4167	12.1	0	7.1	470.833	7.1	461.5
6.39838	91.8333	12.12	0	7.12	475.083	7.12	469.917
6.41151	85.4167	12.14	0	7.14	468.5	7.14	460.333
6.42464	86.8333	12.16	0	7.16	476.667	7.16	467.5
6.43777	82.4167	12.18	0	7.18	470.75	7.18	467.667
6.4509	89.5833	12.2	0	7.2	473.583	7.2	458.083
6.46403	86	12.22	0	7.22	478.833	7.22	467.75
6.47716	86.8333	12.24	0	7.24	482.667	7.24	464.833
6.49029	85.3333	12.26	0	7.26	476.167	7.26	473.5
6.50342	84.8333	12.28	0	7.28	477.667	7.28	458.75
6.51655	81.0833	12.3	0	7.3	483.167	7.3	464.333
6.52968	83.4167	12.32	0	7.32	495.083	7.32	470.083
6.54281	80.8333	12.34	0	7.34	501.167	7.34	475.917
6.55594	83.5	12.36	0	7.36	492.75	7.36	474.833
6.56907	84.8333	12.38	0	7.38	512.667	7.38	482
6.5822	86.25	12.4	0	7.4	497.5	7.4	486.75
6.59533	86.5	12.42	0	7.42	514.5	7.42	499.667
6.60846	82.4167	12.44	0	7.44	510.75	7.44	492.167
6.62159	84.9167	12.46	0	7.46	505.25	7.46	504.25
6.63472	84.3333	12.48	0	7.48	522	7.48	496.083
6.64785	83.9167	12.5	0	7.5	517.583	7.5	488.25
6.66098	78.5	12.52	0	7.52	508.667	7.52	503.917
6.67411	81.5	12.54	0	7.54	526.333	7.54	500.083
6.68724	79.75	12.56	0	7.56	532.417	7.56	511.25
6.70037	80.8333	12.58	0	7.58	544	7.58	510.917
6.7135	82.75	12.6	0	7.6	551.5	7.6	512.5
6.72663	82.9167	12.62	0	7.62	571.583	7.62	524.333
6.73976	79.5833	12.64	0	7.64	571.583	7.64	536.417
6.75289	81.0833	12.66	0	7.66	589.25	7.66	537.833
6.76602	82.25	12.68	0	7.68	613	7.68	559.833
6.77915	86	12.7	0	7.7	630.5	7.7	559.333
6.79228	83.3333	12.72	0	7.72	648.667	7.72	564.25
6.80541	84.6667	12.74	0	7.74	674.5	7.74	579
6.81854	84	12.76	0	7.76	683.583	7.76	607.833
6.83167	79	12.78	0	7.78	718	7.78	614.5
6.8448	79.75	12.8	0	7.8	753.417	7.8	634.833
6.85793	77.1667	12.82	0	7.82	803.667	7.82	651.25
6.87107	82.5833	12.84	0	7.84	834.75	7.84	700.5
6.8842	81.75	12.86	0	7.86	874.083	7.86	729
6.89733	82.1667	12.88	0	7.88	916.167	7.88	760.333
6.91046	80.5833	12.9	0	7.9	972	7.9	788.25
6.92359	75.9167	12.92	0	7.92	1021.5	7.92	827
6.93672	82.6667	12.94	4.89397	7.94	1109.83	7.94	860.5
6.94985	84.1667	12.96	7.8231	7.96	1164.42	7.96	904.25
6.96298	77.3333	12.98	8.93675	7.98	1249.58	7.98	950.417
6.97611	75.75	13	10.3068	8	1341.42	8	1017.42
6.98924	78.9167	13.02	12.0185	8.02	1453.83	8.02	1086.83
7.00237	83.3333	13.04	14.1961	8.04	1578.08	8.04	1176.67
7.0155	78.1667	13.06	17.0257	8.06	1734.17	8.06	1270.08
7.02863	77.3333	13.08	20.7971	8.08	1960.92	8.08	1368.33
7.04176	77.9167	13.1	25.9812	8.1	2205.67	8.1	1485.08
7.05489	74.5833	13.12	33.3861	8.12	2536.33	8.12	1678.92
7.06802	77.75	13.14	44.4945	8.14	2861.42	8.14	1876.67
7.08115	80.5	13.16	62.274	8.16	3191.33	8.16	2132.58
7.09428	81.25	13.18	93.4	8.18	3460.33	8.18	2396.67
7.10741	78.6667	13.2	155.57	8.2	3684.25	8.2	2728
7.12054	76.8333	13.22	320.666	8.22	3595.83	8.22	2948.08
7.13367	77.1667	13.24	1405.09	8.24	3125.67	8.24	2976.5
7.1468	70.6667	13.26	4686.39	8.26	2429	8.26	2620.92
7.15993	77	13.28	2811.11	8.28	1791.67	8.28	2030.92
7.17306	76.5	13.3	2304	8.3	1286.42	8.3	1465.33
7.18619	78.6667	13.32	565.97	8.32	961.167	8.32	1053.67
7.19932	77.6667	13.34	189.079	8.34	787.75	8.34	804
7.21245	76.0833	13.36	106.073	8.36	682.583	8.36	686.75
7.22558	75.8333	13.38	68.5465	8.38	642.25	8.38	626.75
7.23871	78.4167	13.4	48.0566	8.4	611.417	8.4	596.833
7.25184	74.4167	13.42	35.6069	8.42	595.917	8.42	572
7.26497	72.4167	13.44	27.4614	8.44	582.417	8.44	547.167
7.2781	77.8333	13.46	21.8345	8.46	572.917	8.46	536
7.29123	79.4167	13.48	17.7817	8.48	545.083	8.48	525.75
7.30436	78.25	13.5	14.7645	8.5	534.333	8.5	519.917
7.31749	75.5833	13.52	12.4568	8.52	511.5	8.52	512.917
7.33063	74.75	13.54	10.6521	8.54	511.917	8.54	509.083
7.34376	78.4167	13.56	9.21375	8.56	513.417	8.56	496.25
7.35689	73.1667	13.58	8.0487	8.58	489.917	8.58	492.75
7.37002	79	13.6	7.0918	8.6	485.583	8.6	484.917
7.38315	75.5833	13.62	2.37722	8.62	475.417	8.62	466.583
7.39628	72.8333	13.64	2.11068	8.64	479.583	8.64	472.333
7.40941	79.1667	13.66	0	8.66	463.417	8.66	472
7.42254	75.0833	13.68	0	8.68	466.667	8.68	462
7.43567	69.6667	13.7	0	8.7	471.5	8.7	472.25
7.4488	73.8333	13.72	0	8.72	461.667	8.72	460.917
7.46193	74.6667	13.74	0	8.74	456.583	8.74	460.833
7.47506	75.4167	13.76	0	8.76	464.833	8.76	456.417
7.48819	75.25	13.78	0	8.78	453.75	8.78	459.083
7.50132	76.0833	13.8	0	8.8	461.5	8.8	458.083
7.51445	69.75	13.82	0	8.82	453.083	8.82	452.25
7.52758	71.9167	13.84	0	8.84	452.417	8.84	444
7.54071	77.6667	13.86	0	8.86	456.75	8.86	448.25
7.55384	75	13.88	0	8.88	456.417	8.88	447.417
7.56697	71.25	13.9	0	8.9	450	8.9	435.333
7.5801	69.75	13.92	0	8.92	452.083	8.92	436.75
7.59323	75.9167	13.94	0	8.94	443.417	8.94	437.75
7.60636	72.1667	13.96	0	8.96	455.25	8.96	446.667
7.61949	68.0833	13.98	0	8.98	455.167	8.98	433.833
7.63262	71.0833	14	0	9	459.333	9	437.917
7.64575	75.1667	14.02	0	9.02	437.583	9.02	442.333
7.65888	76.4167	14.04	0	9.04	443.583	9.04	443.083
7.67201	71.1667	14.06	0	9.06	451.75	9.06	442.25
7.68514	73.5833	14.08	0	9.08	451.167	9.08	458.917
7.69827	75.6667	14.1	0	9.1	446.417	9.1	448.167
7.7114	70.4167	14.12	0	9.12	460.167	9.12	449
7.72453	70.0833	14.14	0	9.14	448.917	9.14	449.25
7.73766	71.1667	14.16	0	9.16	467.75	9.16	445.917
7.75079	76.1667	14.18	0	9.18	456.25	9.18	456.417
7.76392	72.9167	14.2	0	9.2	462.917	9.2	454.917
7.77705	68.6667	14.22	0	9.22	465.083	9.22	458.25
7.79019	72.6667	14.24	0	9.24	474.917	9.24	443.167
7.80332	73.25	14.26	0	9.26	462.167	9.26	453.417
7.81645	71.3333	14.28	0	9.28	473.75	9.28	454.25
7.82958	75.25	14.3	0	9.3	481.333	9.3	469.417
7.84271	74	14.32	0	9.32	489.083	9.32	467.333
7.85584	72.75	14.34	0	9.34	492	9.34	480.5
7.86897	73.9167	14.36	0	9.36	506.75	9.36	477.25
7.8821	69.25	14.38	0	9.38	496.5	9.38	478.75
7.89523	69.1667	14.4	0	9.4	504.917	9.4	488.167
7.90836	72.75	14.42	0	9.42	509.833	9.42	479.667
7.92149	71.5	14.44	0	9.44	519.167	9.44	493.333
7.93462	72	14.46	5.63195	9.46	523.5	9.46	493.5
7.94775	69.5833	14.48	8.95495	9.48	523	9.48	494.583
7.96088	71.8333	14.5	10.2521	9.5	539.583	9.5	507.917
7.97401	71.3333	14.52	11.8537	9.52	527.917	9.52	508.333
7.98714	74.25	14.54	13.8633	9.54	548.083	9.54	507
8.00027	74	14.56	16.4327	9.56	569.5	9.56	511.5
8.0134	69.1667	14.58	19.7919	9.58	562.167	9.58	528.75
8.02653	69.1667	14.6	24.3024	9.6	580.917	9.6	525.25
8.03966	67	14.62	30.5598	9.62	580	9.62	524
8.05279	72.5833	14.64	39.6038	9.64	564.583	9.64	523.667
8.06592	70.5	14.66	53.3845	9.66	574.417	9.66	505.417
8.07905	70.5	14.68	75.92	9.68	557.75	9.68	523
8.09218	69	14.7	116.623	9.7	545.25	9.7	509.333
8.10531	72.8333	14.72	202.124	9.72	537.25	9.72	518.083
8.11844	69	14.74	480.586	9.74	520.833	9.74	515.5
8.13157	67.8333	14.76	2490.39	9.76	509.083	9.76	496.333
8.1447	71.3333	14.78	4908.85	9.78	484.083	9.78	488
8.15783	67.8333	14.8	2588.99	9.8	476.417	9.8	472.333
8.17096	70.5	14.82	2305.35	9.82	471.333	9.82	467.083
8.18409	71.0833	14.84	534.525	9.84	486	9.84	453.75
8.19722	67.6667	14.86	190.561	9.86	487	9.86	451.583
8.21035	68.75	14.88	109.132	9.88	491	9.88	455.75
8.22348	68.75	14.9	71.3615	9.9	488	9.9	468.917
8.23661	71.0833	14.92	50.4625	9.92	505	9.92	462
8.24974	67.0833	14.94	37.636	9.94	508.167	9.94	467
8.26288	72.0833	14.96	29.1777	9.96	484.167	9.96	469.917
8.27601	67.0833	14.98	23.2972	9.98	483.167	9.98	472.083
8.28914	68.1667	15	19.0393	10	448.583	10	459.25
8.30227	73.3333	15.02	15.8552	10.02	438	10.02	443.833
8.3154	67.3333	15.04	13.4108	10.04	421.583	10.04	421.167
8.32853	69.5833	15.06	11.4926	10.06	422.167	10.06	417.833
8.34166	68.25	15.08	9.9596	10.08	412.667	10.08	402.917
8.35479	67.6667	15.1	8.71475	10.1	407	10.1	413.333
8.36792	66.5833	15.12	7.69	10.12	410.25	10.12	415.083
8.38105	66.25	15.14	2.61344	10.14	410.5	10.14	401.333
8.39418	71.0833	15.16	2.32185	10.16	404.75	10.16	409.25
8.40731	69.6667	15.18	0	10.18	412.083	10.18	407.417
8.42044	67.6667	15.2	0	10.2	407.5	10.2	406.917
8.43357	67.0833	15.22	0	10.22	415.833	10.22	392.5
8.4467	68.8333	15.24	0	10.24	413.25	10.24	397.5
8.45983	62.4167	15.26	0	10.26	414	10.26	398.5
8.47296	65.5	15.28	0	10.28	409.25	10.28	410
8.48609	66.25	15.3	0	10.3	410.583	10.3	403.75
8.49922	68.0833	15.32	0	10.32	417.917	10.32	400.75
8.51235	68.8333	15.34	0	10.34	417.667	10.34	398.833
8.52548	69.3333	15.36	0	10.36	411.833	10.36	402.917
8.53861	68	15.38	0	10.38	404.5	10.38	397.333
8.55174	70.9167	15.4	0	10.4	390.25	10.4	404.75
8.56487	67.9167	15.42	0	10.42	403.25	10.42	393.333
8.578	71	15.44	0	10.44	402.5	10.44	406.5
8.59113	69	15.46	0	10.46	406.75	10.46	397.583
8.60426	66.25	15.48	0	10.48	413	10.48	393.667
8.61739	66.1667	15.5	0	10.5	404.083	10.5	396.667
8.63052	63.0833	15.52	0	10.52	409.25	10.52	391.667
8.64365	64.9167	15.54	0	10.54	405.333	10.54	398.083
8.65678	68.5	15.56	0	10.56	407.583	10.56	392.333
8.66991	68.6667	15.58	0	10.58	406.167	10.58	387.5
8.68304	69.3333	15.6	0	10.6	397.917	10.6	395.5
8.69617	64.6667	15.62	0	10.62	405.583	10.62	394.75
8.7093	65.1667	15.64	0	10.64	405.167	10.64	391.083
8.72244	68.9167	15.66	0	10.66	408.333	10.66	395.5
8.73557	63.5833	15.68	0	10.68	403.833	10.68	403
8.7487	63.1667	15.7	0	10.7	420.333	10.7	394.25
8.76183	63.5833	15.72	0	10.72	415.5	10.72	404
8.77496	65.1667	15.74	0	10.74	418.667	10.74	412.5
8.78809	62.8333	15.76	0	10.76	408.667	10.76	392.333
8.80122	69	15.78	0	10.78	415.25	10.78	397
8.81435	64.9167	15.8	0	10.8	413.167	10.8	404.833
8.82748	61.4167	15.82	0	10.82	424.917	10.82	397.167
8.84061	65.3333	15.84	0	10.84	419.5	10.84	399.75
8.85374	68.9167	15.86	0	10.86	419.667	10.86	401.583
8.86687	68.25	15.88	0	10.88	417.5	10.88	402.583
8.88	64.4167	15.9	0	10.9	418.917	10.9	401.75
8.89313	65.5833	15.92	0	10.92	428.167	10.92	405.25
8.90626	63.5833	15.94	0	10.94	446.667	10.94	414.25
8.91939	64.6667	15.96	0	10.96	435.167	10.96	416.333
8.93252	66.75	15.98	0	10.98	456.333	10.98	423.167
8.94565	65.5	16	0	11	461.583	11	426.5
8.95878	63	16.02	0	11.02	473.917	11.02	440.667
8.97191	63.75	16.04	0	11.04	473.333	11.04	444.417
8.98504	65.0833	16.06	0	11.06	476.25	11.06	436.167
8.99817	63.6667	16.08	0	11.08	489.667	11.08	451.417
9.0113	65.25	16.1	0	11.1	504.25	11.1	451.333
9.02443	61.5833	16.12	0	11.12	538.25	11.12	463.25
9.03756	66.5	16.14	0	11.14	537.667	11.14	470.583
9.05069	64.5	16.16	0	11.16	571.583	11.16	496.167
9.06382	70.0833	16.18	0	11.18	591.583	11.18	507.5
9.07695	67.6667	16.2	0	11.2	635.5	11.2	516.667
9.09008	75.5	16.22	0	11.22	667.667	11.22	535.583
9.10321	85.5833	16.24	0	11.24	709.917	11.24	574.583
9.11634	89.9167	16.26	0	11.26	780.917	11.26	603.833
9.12947	85.75	16.28	0	11.28	848.417	11.28	645.833
9.1426	84.9167	16.3	0	11.3	906.167	11.3	690.167
9.15573	88.3333	16.32	0	11.32	989.5	11.32	743.917
9.16886	85.4167	16.34	0	11.34	1079.67	11.34	804.667
9.182	82.3333	16.36	0	11.36	1157.58	11.36	870.833
9.19513	81.1667	16.38	0	11.38	1204.08	11.38	942.167
9.20826	74	16.4	0	11.4	1188.58	11.4	1011.25
9.22139	69.9167	16.42	0	11.42	1094.92	11.42	1019
9.23452	68.4167	16.44	0	11.44	981.667	11.44	953.667
9.24765	66.0833	16.46	0	11.46	820.917	11.46	842.167
9.26078	62.1667	16.48	0	11.48	739.167	11.48	723.583
9.27391	62.25	16.5	0	11.5	686.167	11.5	648.333
9.28704	64.6667	16.52	0	11.52	660.5	11.52	603.5
9.30017	67	16.54	0	11.54	666.75	11.54	584.5
9.3133	73.9167	16.56	0	11.56	701.417	11.56	581.667
9.32643	70	16.58	0	11.58	716.333	11.58	609.083
9.33956	70.75	16.6	0	11.6	748.25	11.6	629.917
9.35269	72.25	16.62	0	11.62	801.25	11.62	627.25
9.36582	70.8333	16.64	0	11.64	842.417	11.64	660.583
9.37895	72.6667	16.66	0	11.66	926.417	11.66	715.25
9.39208	73	16.68	0	11.68	996.167	11.68	764.417
9.40521	68.6667	16.7	0	11.7	1095.92	11.7	826.417
9.41834	77.25	16.72	0	11.72	1210.33	11.72	873.25
9.43147	89.75	16.74	0	11.74	1355.17	11.74	975.5
9.4446	83	16.76	0	11.76	1488.17	11.76	1055.5
9.45773	99.25	16.78	0	11.78	1615.25	11.78	1170.83
9.47086	104.583	16.8	0	11.8	1702.58	11.8	1277.25
9.48399	113.167	16.82	0	11.82	1751.58	11.82	1396.75
9.49712	137.417	16.84	0	11.84	1749.17	11.84	1441.5
9.51025	138.833	16.86	0	11.86	1613	11.86	1423.08
9.52338	147.25	16.88	0	11.88	1454.92	11.88	1351.58
9.53651	142.333	16.9	0	11.9	1285.5	11.9	1215.67
9.54964	144.833	16.92	0	11.92	1168.83	11.92	1075.5
9.56277	135.417	16.94	0	11.94	1100	11.94	966.417
9.5759	142.667	16.96	0	11.96	1086.17	11.96	912.583
9.58903	174.583	16.98	0	11.98	1106.75	11.98	898.667
9.60216	196.583	17	0	12	1095.33	12	914.917
9.61529	244.917	17.02	0	12.02	1102.42	12.02	940.25
9.62842	310.75	17.04	0	12.04	1021.08	12.04	911.667
9.64155	434.25	17.06	0	12.06	871.917	12.06	880.417
9.65469	614.083	17.08	0	12.08	710	12.08	760
9.66782	762.417	17.1	0	12.1	594.833	12.1	624.667
9.68095	914.167	17.12	0	12.12	518.25	12.12	524.583
9.69408	1072	17.14	0	12.14	485.917	12.14	488.833
9.70721	1182.33	17.16	0	12.16	467.583	12.16	462.667
9.72034	1210.33	17.18	0	12.18	446.75	12.18	452.167
9.73347	1262.58	17.2	0	12.2	456.583	12.2	448.667
9.7466	1322.92	17.22	0	12.22	451.667	12.22	436.417
9.75973	1318.5	17.24	0	12.24	440.667	12.24	425.833
9.77286	1174.08	17.26	0	12.26	436.917	12.26	416.583
9.78599	1103.08	17.28	0	12.28	435.833	12.28	427.917
9.79912	1165.25	17.3	0	12.3	428.5	12.3	421.583
9.81225	1315.75	17.32	0	12.32	432.417	12.32	417.917
9.82538	1372.25	17.34	0	12.34	428.917	12.34	418.25
9.83851	1181.83	17.36	0	12.36	442.833	12.36	416.583
9.85164	940.417	17.38	0	12.38	437.583	12.38	417.417
9.86477	654.917	17.4	0	12.4	444	12.4	421.75
9.8779	402.25	17.42	0	12.42	443.583	12.42	420.833
9.89103	229.167	17.44	0	12.44	441.083	12.44	424.917
9.90416	132.167	17.46	0	12.46	442.5	12.46	420.667
9.91729	84.4167	17.48	0	12.48	437.417	12.48	413.333
9.93042	76.1667	17.5	0	12.5	448.917	12.5	432.75
9.94355	66.75	17.52	0	12.52	450.583	12.52	432.417
9.95668	67.3333	17.54	0	12.54	450.5	12.54	441.167
9.96981	66.1667	17.56	0	12.56	469.333	12.56	440.417
9.98294	67	17.58	0	12.58	472.333	12.58	442.833
9.99607	66	17.6	0	12.6	471.667	12.6	436.667
10.0092	68.25	17.62	0	12.62	496.25	12.62	463.417
10.0223	64.25	17.64	0	12.64	511.333	12.64	464.167
10.0355	60.4167	17.66	0	12.66	523.583	12.66	478.583
10.0486	60.75	17.68	0	12.68	545.25	12.68	494.417
10.0617	65.6667	17.7	0	12.7	557	12.7	482
10.0748	63.4167	17.72	0	12.72	567.583	12.72	510.75
10.088	63	17.74	0	12.74	575.417	12.74	518.5
10.1011	64.9167	17.76	0	12.76	598.75	12.76	529.417
10.1143	61.3333	17.78	0	12.78	597.667	12.78	520.833
10.1274	64.0833	17.8	0	12.8	642.25	12.8	533.917
10.1405	59.75	17.82	0	12.82	669	12.82	545.5
10.1536	61.25	17.84	0	12.84	705.833	12.84	575.167
10.1668	61.5833	17.86	0	12.86	736.833	12.86	604.667
10.1799	55.5833	17.88	0	12.88	787.917	12.88	640.25
10.193	59.4167	17.9	0	12.9	836	12.9	675.75
10.2062	56.8333	17.92	0	12.92	903.667	12.92	692.667
10.2193	59.4167	17.94	0	12.94	981.417	12.94	751.25
10.2324	60.9167	17.96	0	12.96	1069	12.96	825.583
10.2455	58.3333	17.98	0	12.98	1146.58	12.98	862.083
10.2587	56.6667	18	0	13	1243.75	13	940.5
10.2718	57.1667	18.02	0	13.02	1376.67	13.02	1007.17
10.2849	57.8333	18.04	0	13.04	1517.42	13.04	1077.58
10.2981	59.8333	18.06	0	13.06	1682.67	13.06	1182.67
10.3112	59.0833	18.08	0	13.08	1893.17	13.08	1275
10.3243	58.75	18.1	0	13.1	2113.42	13.1	1401
10.3375	57.8333	18.12	0	13.12	2392.5	13.12	1581.5
10.3506	61.8333	18.14	0	13.14	2760.5	13.14	1740.5
10.3637	59.5833	18.16	0	13.16	3230.08	13.16	1964.92
10.3768	62	18.18	0	13.18	3785.58	13.18	2267.5
10.39	57.5	18.2	0	13.2	4452.58	13.2	2604.42
10.4031	58.3333	18.22	0	13.22	5161.75	13.22	3028
10.4162	59.9167	18.24	0	13.24	6027.17	13.24	3533.25
10.4294	60	18.26	0	13.26	6825.75	13.26	4148.75
10.4425	57.4167	18.28	0	13.28	7523	13.28	4795.67
10.4556	56.75	18.3	0	13.3	8003.25	13.3	5462.25
10.4688	56.1667	18.32	0	13.32	7985.25	13.32	5994
10.4819	54.75	18.34	0	13.34	7246.83	13.34	6103.58
10.495	59.9167	18.36	0	13.36	5983.25	13.36	5611
10.5082	59	18.38	0	13.38	4614.42	13.38	4677.42
10.5213	60.1667	18.4	0	13.4	3290.75	13.4	3470.83
10.5344	54.75	18.42	0	13.42	2370.33	13.42	2478.58
10.5475	60.5833	18.44	0	13.44	1759.75	13.44	1776.5
10.5607	59.4167	18.46	5.34945	13.46	1441.5	13.46	1370.92
10.5738	56.5833	18.48	6.0753	13.48	1296.75	13.48	1147
10.5869	59.3333	18.5	9.52045	13.5	1199.58	13.5	1044
10.6001	53.5833	18.52	10.9517	13.52	1160.83	13.52	963.917
10.6132	59.9167	18.54	12.7333	13.54	1146.92	13.54	951.833
10.6263	54.1667	18.56	14.9904	13.56	1131.08	13.56	947.167
10.6395	57.75	18.58	17.9096	13.58	1123.25	13.58	930.583
10.6526	57.0833	18.6	21.7796	13.6	1101.33	13.6	919.5
10.6657	54.5	18.62	27.0658	13.62	1063.33	13.62	916.5
10.6789	54.1667	18.64	34.5609	13.64	1049.25	13.64	885.833
10.692	53.0833	18.66	45.7049	13.66	1010.5	13.66	860.75
10.7051	61.1667	18.68	63.3465	13.68	1017.17	13.68	848.833
10.7182	53.4167	18.7	93.7955	13.7	1010.5	13.7	847.333
10.7314	53.75	18.72	153.424	13.72	1034.83	13.72	840
10.7445	53.5	18.74	302.546	13.74	1033.17	13.74	841
10.7576	54.25	18.76	1203.9	13.76	1032.5	13.76	852.417
10.7708	53.3333	18.78	4841.07	13.78	1011.58	13.78	844
10.7839	55.75	18.8	2562.68	13.8	990.5	13.8	843.333
10.797	53.4167	18.82	2094.01	13.82	915.333	13.82	838.917
10.8102	56.8333	18.84	2044.62	13.84	815.167	13.84	800.667
10.8233	56.3333	18.86	446.663	13.86	712	13.86	736.333
10.8364	57.5833	18.88	166.504	13.88	619.833	13.88	654.917
10.8495	55	18.9	97.0795	13.9	560	13.9	581.083
10.8627	57.1667	18.92	64.3165	13.92	528.083	13.92	525.5
10.8758	56.0833	18.94	45.9704	13.94	505.417	13.94	509.333
10.8889	56.9167	18.96	34.5911	13.96	493.75	13.96	489.75
10.9021	57.1667	18.98	27.0166	13.98	485.667	13.98	484.75
10.9152	58.5	19	21.7074	14	483.833	14	477.833
10.9283	54.0833	19.02	17.8354	14.02	487.333	14.02	479.333
10.9414	56.75	19.04	14.9215	14.04	496	14.04	483.917
10.9546	54.25	19.06	12.672	14.06	491.5	14.06	483.083
10.9677	55.25	19.08	10.898	14.08	496.25	14.08	469.25
10.9808	55	19.1	9.47385	14.1	489.75	14.1	475.167
10.994	54.8333	19.12	8.31285	14.12	496.75	14.12	481.083
11.0071	53.5	19.14	2.93355	14.14	504.5	14.14	488.75
11.0202	54.1667	19.16	2.58856	14.16	523.333	14.16	483.833
11.0334	55.4167	19.18	2.301	14.18	533.5	14.18	486.083
11.0465	54.75	19.2	0	14.2	543.333	14.2	494.417
11.0596	55	19.22	0	14.22	552	14.22	515.75
11.0728	52.6667	19.24	0	14.24	581.583	14.24	520.583
11.0859	50.5833	19.26	0	14.26	600.583	14.26	536.083
11.099	53.1667	19.28	0	14.28	644	14.28	556.583
11.1121	54.0833	19.3	0	14.3	659.083	14.3	581.5
11.1253	55.0833	19.32	0	14.32	674.083	14.32	595.833
11.1384	59.0833	19.34	0	14.34	697.333	14.34	609.167
11.1515	58.75	19.36	0	14.36	721.917	14.36	625.333
11.1647	55.0833	19.38	0	14.38	722.583	14.38	641.333
11.1778	56.25	19.4	0	14.4	745.417	14.4	647.333
11.1909	51.4167	19.42	0	14.42	748.167	14.42	656.083
11.2041	58.5833	19.44	0	14.44	768.583	14.44	642.333
11.2172	54.8333	19.46	0	14.46	816.667	14.46	677.167
11.2303	60.5	19.48	0	14.48	859.833	14.48	685.667
11.2434	56.5833	19.5	0	14.5	911.167	14.5	714.417
11.2566	55.25	19.52	0	14.52	975.25	14.52	745.583
11.2697	57.4167	19.54	0	14.54	1069	14.54	790.417
11.2828	54.9167	19.56	0	14.56	1163.42	14.56	860.667
11.296	58.1667	19.58	0	14.58	1304.25	14.58	931.5
11.3091	55	19.6	0	14.6	1474.75	14.6	999.75
11.3222	61.1667	19.62	0	14.62	1690.75	14.62	1100.75
11.3354	57.4167	19.64	0	14.64	1965.42	14.64	1254.75
11.3485	61.4167	19.66	0	14.66	2329.25	14.66	1401.83
11.3616	58.6667	19.68	0	14.68	2714.17	14.68	1619.67
11.3748	57.5	19.7	0	14.7	3188.33	14.7	1870.25
11.3879	54.5833	19.72	0	14.72	3684.58	14.72	2189.67
11.401	56.25	19.74	0	14.74	4217.58	14.74	2601.25
11.4141	52.4167	19.76	0	14.76	4624.58	14.76	3018.08
11.4273	51.4167	19.78	0	14.78	4920.33	14.78	3432.5
11.4404	56.5	19.8	0	14.8	4772.75	14.8	3769.83
11.4535	57.5833	19.82	0	14.82	4197	14.82	3816.67
11.4667	55.5	19.84	0	14.84	3255.33	14.84	3363.42
11.4798	55.5833	19.86	0	14.86	2381	14.86	2626.67
11.4929	56.75	19.88	0	14.88	1591.42	14.88	1877.42
11.5061	55.5	19.9	0	14.9	1170.33	14.9	1281.25
11.5192	51.9167	19.92	0	14.92	905.75	14.92	918.75
11.5323	56.0833	19.94	0	14.94	761.667	14.94	750.083
11.5455	59.9167	19.96	0	14.96	697.667	14.96	665
11.5586	60.3333	19.98	0	14.98	660.25	14.98	609.333
11.5717	54	20	0	15	642.5	15	581.333
11.5848	49.5833	20.02	0	15.02	619.167	15.02	571.5
11.598	54	20.04	0	15.04	612.333	15.04	564.833
11.6111	52.0833	20.06	0	15.06	606.333	15.06	544.333
11.6242	54.25	20.08	0	15.08	595.167	15.08	553.417
11.6374	56.9167	20.1	0	15.1	598	15.1	549.25
11.6505	53.25	20.12	0	15.12	594.25	15.12	537.333
11.6636	55.9167	20.14	0	15.14	595.167	15.14	542
11.6768	59	20.16	0	15.16	593.333	15.16	541.583
11.6899	57.5	20.18	0	15.18	610	15.18	554.75
11.703	54.8333	20.2	0	15.2	637.667	15.2	556.417
11.7161	55.5	20.22	0	15.22	671.75	15.22	559
11.7293	54.6667	20.24	0	15.24	721.417	15.24	585.667
11.7424	52.9167	20.26	0	15.26	772.167	15.26	620.667
11.7555	53	20.28	0	15.28	833.083	15.28	659.917
11.7687	53.75	20.3	0	15.3	916.583	15.3	707.667
11.7818	51.0833	20.32	0	15.32	1025.08	15.32	771.5
11.7949	48.6667	20.34	0	15.34	1122.33	15.34	825.25
11.808	53.75	20.36	0	15.36	1215.92	15.36	928.417
11.8212	47.8333	20.38	0	15.38	1320.92	15.38	1015.25
11.8343	52.75	20.4	0	15.4	1424.5	15.4	1103
11.8474	50.5	20.42	0	15.42	1428.25	15.42	1185.75
11.8606	52.25	20.44	0	15.44	1446.58	15.44	1239
11.8737	45.3333	20.46	0	15.46	1325.67	15.46	1242.58
11.8868	49.4167	20.48	0	15.48	1201.33	15.48	1177.83
11.9	50.6667	20.5	0	15.5	1050.25	15.5	1080.92
11.9131	53.5	20.52	0	15.52	903.917	15.52	940.667
11.9262	50.6667	20.54	0	15.54	788.667	15.54	816
11.9393	50.0833	20.56	1.06977	15.56	729.167	15.56	707.75
11.9525	52.4167	20.58	1.21484	15.58	677.75	15.58	658.25
11.9656	54.5833	20.6	1.39151	15.6	656	15.6	605.5
11.9787	51.25	20.62	2.17014	15.62	654	15.62	589
11.9919	53.1667	20.64	2.52185	15.64	665.583	15.64	592
12.005	52.5	20.66	2.96715	15.66	646.583	15.66	584.5
12.0181	52.25	20.68	3.54271	15.68	644.833	15.68	600.167
12.0313	47.8333	20.7	4.30517	15.7	639.917	15.7	584.667
12.0444	51.8333	20.72	5.34595	15.72	636.333	15.72	582.583
12.0575	50.4167	20.74	6.8206	15.74	611.917	15.74	579.833
12.0707	54.0833	20.76	9.0116	15.76	617	15.76	563.917
12.0838	53.75	20.78	12.4779	15.78	618.333	15.78	576.5
12.0969	49.1667	20.8	18.4575	15.8	631.333	15.8	575.167
12.11	46.9167	20.82	30.1634	15.82	657	15.82	573.25
12.1232	52.8333	20.84	59.394	15.84	683.083	15.84	593.5
12.1363	49.3333	20.86	235.742	15.86	719.583	15.86	607.167
12.1494	50.5	20.88	960.855	15.88	760.667	15.88	631.25
12.1626	52.5833	20.9	499.277	15.9	822.25	15.9	693
12.1757	52.5833	20.92	305.06	15.92	872.333	15.92	725.417
12.1888	53.5833	20.94	510.605	15.94	966.5	15.94	765.75
12.202	49.3333	20.96	136.107	15.96	1059.92	15.96	820.25
12.2151	48.8333	20.98	39.1345	15.98	1159.33	15.98	867.25
12.2282	50	21	21.4073	16	1289.92	16	968.5
12.2414	51	21.02	13.8098	16.02	1405.17	16.02	1057.58
12.2545	51.5833	21.04	9.7147	16.04	1588.25	16.04	1145
12.2676	49.6667	21.06	7.2345	16.06	1755.83	16.06	1257.5
12.2807	54	21.08	5.60975	16.08	1941.33	16.08	1401.83
12.2939	48.75	21.1	4.48366	16.1	2122.5	16.1	1544
12.307	49.1667	21.12	3.66922	16.12	2281.25	16.12	1694.75
12.3201	50.0833	21.14	3.0602	16.14	2419.75	16.14	1838.08
12.3333	50.25	21.16	2.59235	16.16	2458	16.16	1942.75
12.3464	50.8333	21.18	2.2249	16.18	2415.83	16.18	2021
12.3595	48.8333	21.2	1.93087	16.2	2321.67	16.2	2029.08
12.3727	49.8333	21.22	1.69181	16.22	2108.67	16.22	1934.42
12.3858	45.0833	21.24	0.60897	16.24	1943.67	16.24	1813.83
12.3989	55.1667	21.26	0.53616	16.26	1798.92	16.26	1650.08
12.412	48.1667	21.28	0.47567	16.28	1694.83	16.28	1501.92
12.4252	50	21.3	0	16.3	1687.17	16.3	1430.75
12.4383	45.3333	21.32	0	16.32	1682.67	16.32	1384.08
12.4514	48.75	21.34	0	16.34	1753	16.34	1367.92
12.4646	49.5833	21.36	0	16.36	1880.17	16.36	1410.5
12.4777	54	21.38	0	16.38	2043.42	16.38	1493
12.4908	51.5833	21.4	0	16.4	2186.92	16.4	1584.42
12.504	50.9167	21.42	0	16.42	2329.75	16.42	1713
12.5171	48.6667	21.44	0	16.44	2506.42	16.44	1834.83
12.5302	46.9167	21.46	0	16.46	2649.42	16.46	1980.33
12.5434	47.75	21.48	0	16.48	2700.5	16.48	2066.58
12.5565	51.3333	21.5	0	16.5	2681.17	16.5	2159.5
12.5696	50.9167	21.52	0	16.52	2581.58	16.52	2161.75
12.5827	51.5833	21.54	0	16.54	2410.58	16.54	2119.58
12.5959	49	21.56	0	16.56	2225.58	16.56	1962.42
12.609	48	21.58	0	16.58	2105.67	16.58	1836.58
12.6221	53.0833	21.6	0	16.6	2070.25	16.6	1717.58
12.6353	47.25	21.62	0	16.62	2125.33	16.62	1672.67
12.6484	50.0833	21.64	0	16.64	2226.33	16.64	1680.25
12.6615	51.5	21.66	0	16.66	2376.83	16.66	1760.42
12.6746	45.8333	21.68	0	16.68	2525.75	16.68	1876
12.6878	52.25	21.7	0	16.7	2644.25	16.7	2023.25
12.7009	48	21.72	0	16.72	2667.83	16.72	2167.08
12.714	53	21.74	0	16.74	2615.17	16.74	2234.92
12.7272	46.9167	21.76	0	16.76	2385	16.76	2203.33
12.7403	49.25	21.78	0	16.78	2096.58	16.78	2086.08
12.7534	49.5	21.8	0	16.8	1691.08	16.8	1813.25
12.7666	52.3333	21.82	0	16.82	1339.42	16.82	1512
12.7797	47.25	21.84	0	16.84	1024.83	16.84	1204.08
12.7928	47.1667	21.86	0	16.86	830.25	16.86	944.917
12.8059	48.5	21.88	0	16.88	718.583	16.88	769.083
12.8191	47.4167	21.9	0	16.9	626	16.9	666.25
12.8322	50.4167	21.92	0	16.92	587.833	16.92	594.25
12.8453	47.8333	21.94	0	16.94	567.833	16.94	548.75
12.8585	51.5	21.96	0	16.96	552.167	16.96	545.25
12.8716	48.4167	21.98	0	16.98	532.083	16.98	527.833
12.8847	51.75	22	0	17	516.5	17	502.167
12.8979	49.0833	22.02	0	17.02	518.833	17.02	493
12.911	47.5	22.04	0	17.04	517.667	17.04	501.167
12.9241	53.0833	22.06	0	17.06	513.75	17.06	476.917
12.9373	48.5	22.08	0	17.08	511.583	17.08	472
12.9504	51.8333	22.1	0	17.1	498.333	17.1	478.333
12.9635	48.75	22.12	0	17.12	503	17.12	477.083
12.9766	48.8333	22.14	0	17.14	502.167	17.14	480
12.9898	52.75	22.16	0	17.16	493.083	17.16	468.167
13.0029	49.4167	22.18	0	17.18	480.833	17.18	450.583
13.016	47.3333	22.2	0	17.2	477.5	17.2	456
13.0292	51.75	22.22	0	17.22	464	17.22	449.333
13.0423	51.9167	22.24	0	17.24	463.917	17.24	440.083
13.0554	47.5833	22.26	0	17.26	462.333	17.26	452.667
13.0686	51.3333	22.28	0	17.28	459.583	17.28	432.333
13.0817	45.25	22.3	0	17.3	466.083	17.3	439.917
13.0948	50.5	22.32	0	17.32	473.583	17.32	440.333
13.108	49.4167	22.34	0	17.34	474.417	17.34	449.667
13.1211	54.8333	22.36	0	17.36	468.667	17.36	458.333
13.1342	47.5833	22.38	0	17.38	480.25	17.38	446.75
13.1473	50.3333	22.4	0	17.4	474.75	17.4	464.833
13.1605	50.25	22.42	0	17.42	474	17.42	459.917
13.1736	48.0833	22.44	0	17.44	472.667	17.44	465.25
13.1867	47.6667	22.46	0	17.46	468.833	17.46	458.083
13.1999	50.3333	22.48	0	17.48	449.083	17.48	442.75
13.213	50.1667	22.5	0	17.5	427.583	17.5	435.417
13.2261	48	22.52	0	17.52	425	17.52	437.417
13.2393	49	22.54	0	17.54	421.917	17.54	432.25
13.2524	46.0833	22.56	0	17.56	411.583	17.56	420.75
13.2655	47.5833	22.58	0	17.58	398.25	17.58	417.917
13.2786	52.8333	22.6	0	17.6	405.583	17.6	415.167
13.2918	49.9167	22.62	0	17.62	410.917	17.62	402.833
13.3049	47.9167	22.64	0	17.64	404.833	17.64	410.083
13.318	50.4167	22.66	0	17.66	400.083	17.66	406.75
13.3312	48.1667	22.68	0	17.68	390.667	17.68	405.167
13.3443	50.3333	22.7	0	17.7	393.417	17.7	403
13.3574	47.5	22.72	0	17.72	394.333	17.72	393.333
13.3706	49.9167	22.74	0	17.74	385.833	17.74	403.583
13.3837	52.1667	22.76	0	17.76	404.917	17.76	395.417
13.3968	51.75	22.78	0	17.78	392.917	17.78	383.917
13.41	50.75	22.8	0	17.8	395.75	17.8	385.917
13.4231	50	22.82	0	17.82	406.083	17.82	398.5
13.4362	50	22.84	0	17.84	416	17.84	406.25
13.4493	49	22.86	0	17.86	414.167	17.86	400.833
13.4625	50.5833	22.88	0	17.88	423.333	17.88	406.333
13.4756	47.75	22.9	0	17.9	443.917	17.9	416.167
13.4887	52.9167	22.92	0	17.92	447	17.92	426.083
13.5019	51.5	22.94	0	17.94	466.917	17.94	439.583
13.515	49	22.96	0	17.96	487.083	17.96	447.417
13.5281	52.4167	22.98	0	17.98	522.083	17.98	456.917
13.5412	48.1667	23	0.52591	18	548.25	18	470.583
13.5544	50.8333	23.02	0.59656	18.02	577	18.02	498.083
13.5675	50.75	23.04	0.68246	18.04	624.583	18.04	521.417
13.5806	50.75	23.06	1.0532	18.06	644.5	18.06	558.25
13.5938	53.75	23.08	1.22143	18.08	682.333	18.08	601.333
13.6069	46.6667	23.1	1.4338	18.1	715.583	18.1	621.75
13.62	52	23.12	1.70735	18.12	741.5	18.12	642.25
13.6332	56.1667	23.14	2.06825	18.14	746.333	18.14	671
13.6463	52.1667	23.16	2.55852	18.16	740.083	18.16	678.583
13.6594	52.25	23.18	3.24906	18.18	746.583	18.18	682.667
13.6725	49.3333	23.2	4.2675	18.2	757.25	18.2	683
13.6857	52.6667	23.22	5.86325	18.22	805.833	18.22	672.083
13.6988	49.4167	23.24	8.57985	18.24	882.667	18.24	723.833
13.7119	46.25	23.26	13.7951	18.26	985.667	18.26	763.25
13.7251	53.9167	23.28	26.1576	18.28	1112.08	18.28	836.833
13.7382	49.1667	23.3	91.5065	18.3	1238.25	18.3	907.5
13.7513	49.8333	23.32	432.339	18.32	1435	18.32	1009.67
13.7645	50.5	23.34	297.411	18.34	1614.25	18.34	1127.58
13.7776	51.5833	23.36	99.329	18.36	1820	18.36	1267.17
13.7907	53	23.38	242.354	18.38	2033.33	18.38	1435.33
13.8039	53.5	23.4	140.186	18.4	2166.25	18.4	1566.25
13.817	54.5833	23.42	29.3855	18.42	2288.5	18.42	1730.17
13.8301	53.3333	23.44	13.1253	18.44	2278.75	18.44	1837.42
13.8432	54.25	23.46	7.99745	18.46	2187.83	18.46	1885.67
13.8564	50.8333	23.48	5.4436	18.48	1963	18.48	1813.08
13.8695	56.8333	23.5	3.96852	18.5	1742.25	18.5	1689.83
13.8826	55.3333	23.52	3.03229	18.52	1479.42	18.52	1491.92
13.8958	56.1667	23.54	2.39769	18.54	1307.58	18.54	1302.25
13.9089	57.0833	23.56	1.94619	18.56	1196.92	18.56	1150
13.922	55.4167	23.58	1.61279	18.58	1169.25	18.58	1049
13.9352	60.9167	23.6	1.35919	18.6	1143.58	18.6	1012.83
13.9483	62.8333	23.62	1.1616	18.62	1210.58	18.62	1002.83
13.9614	68.0833	23.64	1.00452	18.64	1290.17	18.64	1039.08
13.9746	67.5833	23.66	0.87751	18.66	1420.83	18.66	1099.33
13.9877	79.4167	23.68	0.77331	18.68	1602.33	18.68	1187.67
14.0008	87.75	23.7	0.28372	18.7	1756.75	18.7	1284.75
14.0139	92.75	23.72	0.25088	18.72	1939.83	18.72	1415.33
14.0271	99.8333	23.74	0.22341	18.74	2112.33	18.74	1564.67
14.0402	98.5	23.76	0	18.76	2295.67	18.76	1711.33
14.0533	107.917	23.78	0	18.78	2430.33	18.78	1844.58
14.0665	109.25	23.8	0	18.8	2498.33	18.8	1968.5
14.0796	120.667	23.82	0	18.82	2531	18.82	2022.75
14.0927	120.25	23.84	0	18.84	2515.67	18.84	2053.33
14.1059	132.167	23.86	0	18.86	2459	18.86	2069
14.119	140.667	23.88	0	18.88	2414.5	18.88	2015.75
14.1321	148.25	23.9	0	18.9	2412.17	18.9	1997.75
14.1452	164.417	23.92	0	18.92	2451.83	18.92	1994.75
14.1584	162.167	23.94	0	18.94	2482.92	18.94	2029.58
14.1715	175.5	23.96	0	18.96	2471.83	18.96	2094.25
14.1846	197.083	23.98	0	18.98	2452.75	18.98	2093.17
14.1978	183.917	24	0	19	2353.83	19	2058.58
14.2109	164.583	24.02	0	19.02	2200.67	19.02	2003.83
14.224	171	24.04	0	19.04	2015.83	19.04	1907.5
14.2371	168.417	24.06	0	19.06	1770.08	19.06	1764.83
14.2503	154.417	24.08	0	19.08	1523.92	19.08	1567.42
14.2634	129.417	24.1	0	19.1	1265.42	19.1	1359.83
14.2765	120	24.12	0	19.12	1041.42	19.12	1148.83
14.2897	95	24.14	0	19.14	885.583	19.14	956.083
14.3028	80.0833	24.16	0	19.16	772.833	19.16	825.667
14.3159	66.0833	24.18	0	19.18	683.667	19.18	728.417
14.3291	61.8333	24.2	0	19.2	645.583	19.2	659.917
14.3422	61.75	24.22	0	19.22	625.5	19.22	636.917
14.3553	50.75	24.24	0	19.24	624.917	19.24	603.667
14.3685	52.6667	24.26	0	19.26	627.417	19.26	588.583
14.3816	51.5	24.28	0	19.28	631.583	19.28	586.667
14.3947	55.25	24.3	0	19.3	645.167	19.3	604
14.4078	51.6667	24.32	0	19.32	657.083	19.32	617.333
14.421	49.8333	24.34	0	19.34	693.5	19.34	630.667
14.4341	50.8333	24.36	0	19.36	743.417	19.36	655.583
14.4472	55.9167	24.38	0	19.38	808.917	19.38	684.167
14.4604	49.25	24.4	0	19.4	877.5	19.4	723.583
14.4735	51.3333	24.42	0	19.42	969.083	19.42	791.333
14.4866	52.25	24.44	0	19.44	1066.08	19.44	840.25
14.4998	52.4167	24.46	0	19.46	1135.08	19.46	913.833
14.5129	51.75	24.48	0	19.48	1214.25	19.48	995.417
14.526	52.9167	24.5	0	19.5	1252	19.5	1051.33
14.5391	51.5833	24.52	0	19.52	1288.42	19.52	1110.5
14.5523	51.3333	24.54	0	19.54	1232.17	19.54	1146.5
14.5654	51.9167	24.56	0	19.56	1166.58	19.56	1130.75
14.5785	53.75	24.58	0	19.58	1089	19.58	1068
14.5917	57.25	24.6	0	19.6	963.333	19.6	996.25
14.6048	56.4167	24.62	0	19.62	871.75	19.62	906.667
14.6179	49.0833	24.64	0	19.64	794.75	19.64	813.75
14.6311	60	24.66	0	19.66	742.167	19.66	746.75
14.6442	64.6667	24.68	0	19.68	708.75	19.68	704.083
14.6573	66.25	24.7	0	19.7	680.583	19.7	659.75
14.6705	68	24.72	0	19.72	668.083	19.72	651.333
14.6836	76.4167	24.74	0	19.74	642	19.74	641.167
14.6967	77.1667	24.76	0	19.76	634.5	19.76	622.333
14.7098	82.4167	24.78	0	19.78	595	19.78	599.583
14.723	86.25	24.8	0	19.8	580.25	19.8	583.583
14.7361	97.9167	24.82	0	19.82	546.083	19.82	555.25
14.7492	103.5	24.84	0	19.84	538.5	19.84	542.167
14.7624	119.167	24.86	0	19.86	548.5	19.86	524.833
14.7755	127.167	24.88	0	19.88	535.833	19.88	522.833
14.7886	141	24.9	0	19.9	551.25	19.9	521.667
14.8018	151.5	24.92	0	19.92	559.167	19.92	521.5
14.8149	167.333	24.94	0	19.94	558.75	19.94	526.833
14.828	178.75	24.96	0	19.96	562.5	19.96	529
14.8412	173.583	24.98	0	19.98	546.917	19.98	524.167
14.8543	185.083	25	0	20	533.583	20	528.333
14.8674	182.583	25.02	0	20.02	505.583	20.02	523.167
14.8805	168.333	25.04	0	20.04	465.167	20.04	503.333
14.8937	155.833	25.06	0	20.06	415.083	20.06	471.667
14.9068	141.917	25.08	0	20.08	403.417	20.08	444.583
14.9199	140.417	25.1	0	20.1	371.833	20.1	409
14.9331	129.167	25.12	0	20.12	360.333	20.12	393.917
14.9462	158.167	25.14	0	20.14	338.583	20.14	386.5
14.9593	197.417	25.16	0	20.16	349	20.16	362.75
14.9725	248.25	25.18	0	20.18	342.333	20.18	361.5
14.9856	302.5	25.2	0	20.2	346.333	20.2	370.75
14.9987	383.917	25.22	0	20.22	344.917	20.22	369.583
15.0118	496	25.24	0	20.24	335.167	20.24	355.583
15.025	596.333	25.26	0	20.26	346.917	20.26	361.583
15.0381	652.75	25.28	0	20.28	346.833	20.28	366.5
15.0512	630.917	25.3	0	20.3	347.75	20.3	360.75
15.0644	573.833	25.32	0	20.32	335.25	20.32	369.75
15.0775	505.667	25.34	0	20.34	348.167	20.34	361.333
15.0906	390.167	25.36	0	20.36	363.083	20.36	366.083
15.1037	268.75	25.38	0	20.38	373.667	20.38	375
15.1169	192.5	25.4	0	20.4	388.333	20.4	386.5
15.13	146.583	25.42	0	20.42	410.667	20.42	391.083
15.1431	96.1667	25.44	0	20.44	440.417	20.44	415.917
15.1563	77	25.46	0	20.46	448.917	20.46	427.833
15.1694	70.9167	25.48	0	20.48	491.5	20.48	446.25
15.1825	60.75	25.5	0	20.5	521.333	20.5	457.5
15.1957	65.25	25.52	0	20.52	549.083	20.52	497.667
15.2088	65.8333	25.54	0	20.54	579.167	20.54	515.417
15.2219	61.0833	25.56	0	20.56	605.583	20.56	550.917
15.2351	63.0833	25.58	0	20.58	605.917	20.58	571.583
15.2482	62	25.6	0	20.6	594.583	20.6	583.25
15.2613	62.4167	25.62	0	20.62	588.333	20.62	592.75
15.2744	59.1667	25.64	0	20.64	566.167	20.64	571.667
15.2876	64.0833	25.66	0	20.66	549.917	20.66	561.583
15.3007	59.1667	25.68	0	20.68	534.667	20.68	528.917
15.3138	59.8333	25.7	0	20.7	510.083	20.7	526.5
15.327	61.9167	25.72	0	20.72	520.833	20.72	513.417
15.3401	55.6667	25.74	0	20.74	526.667	20.74	514.917
15.3532	57.4167	25.76	0	20.76	557.5	20.76	517.25
15.3664	53.8333	25.78	0	20.78	567.833	20.78	524.083
15.3795	55.4167	25.8	0	20.8	591	20.8	541.75
15.3926	55.4167	25.82	0	20.82	606.333	20.82	562.583
15.4057	54.25	25.84	0	20.84	618.75	20.84	584.5
15.4189	51.9167	25.86	0	20.86	599.75	20.86	588
15.432	55.6667	25.88	0	20.88	566.833	20.88	576
15.4451	50.6667	25.9	0	20.9	541.25	20.9	563.833
15.4583	53.3333	25.92	0	20.92	521.417	20.92	529.75
15.4714	51.8333	25.94	0	20.94	485.25	20.94	498.167
15.4845	50.4167	25.96	0	20.96	475.417	20.96	475.583
15.4977	53.6667	25.98	0	20.98	468.333	20.98	472.417
15.5108	48.3333	26	0	21	481.167	21	470.917
15.5239	50.8333	26.02	0	21.02	500.167	21.02	473
15.5371	51.0833	26.04	0	21.04	500.333	21.04	483.833
15.5502	52.75	26.06	0	21.06	531.167	21.06	492.5
15.5633	49.5	26.08	0	21.08	533.333	21.08	497.333
15.5764	53.3333	26.1	0	21.1	544.25	21.1	510.25
15.5896	50	26.12	0	21.12	536.583	21.12	514.833
15.6027	50.3333	26.14	0	21.14	512.75	21.14	518.917
15.6158	52.75	26.16	0	21.16	494.917	21.16	509.917
15.629	54.3333	26.18	0	21.18	455.917	21.18	474.167
15.6421	52.5	26.2	0	21.2	428.5	21.2	463.917
15.6552	50.25	26.22	0	21.22	393.833	21.22	419.583
15.6684	48.6667	26.24	0	21.24	376.917	21.24	411.333
15.6815	49	26.26	0	21.26	361.833	21.26	392.75
15.6946	51.1667	26.28	0	21.28	359.25	21.28	374.25
15.7078	53	26.3	0	21.3	369.833	21.3	366.833
15.7209	51.6667	26.32	0	21.32	362	21.32	361.083
15.734	46.6667	26.34	0	21.34	366	21.34	373.917
15.7471	47.5	26.36	0	21.36	360.917	21.36	368.667
15.7603	53.25	26.38	0	21.38	365.75	21.38	372.25
15.7734	49	26.4	0	21.4	374.833	21.4	377.667
15.7865	51.1667	26.42	0	21.42	386.583	21.42	385.417
15.7997	51.6667	26.44	0	21.44	393.417	21.44	388.083
15.8128	51.9167	26.46	0	21.46	408.667	21.46	414.333
15.8259	47.5	26.48	0	21.48	432.083	21.48	421.75
15.8391	51	26.5	0	21.5	453.917	21.5	435.833
15.8522	52.6667	26.52	0	21.52	473.333	21.52	448.417
15.8653	52.9167	26.54	0	21.54	492.667	21.54	457.333
15.8784	50.4167	26.56	0	21.56	523.833	21.56	480
15.8916	47.5	26.58	0	21.58	552.25	21.58	511.833
15.9047	47.9167	26.6	0	21.6	616.667	21.6	543.917
15.9178	54	26.62	0	21.62	681.75	21.62	587.833
15.931	53.0833	26.64	0	21.64	755.5	21.64	642.5
15.9441	52.9167	26.66	0	21.66	860.25	21.66	700.667
15.9572	49.3333	26.68	0	21.68	975.5	21.68	790.417
15.9703	50.5	26.7	0	21.7	1112.25	21.7	887.833
15.9835	55.5	26.72	0	21.72	1240.67	21.72	994
15.9966	51.1667	26.74	0	21.74	1412.75	21.74	1137.08
16.0097	50.3333	26.76	0	21.76	1533.42	21.76	1248.83
16.0229	53.8333	26.78	0	21.78	1617.92	21.78	1391.17
16.036	55.0833	26.8	0	21.8	1622.58	21.8	1506.33
16.0491	52.6667	26.82	0	21.82	1555	21.82	1532.92
16.0623	54.5	26.84	0	21.84	1374.33	21.84	1479.75
16.0754	54.5	26.86	0	21.86	1185.42	21.86	1353
16.0885	53.25	26.88	0	21.88	980.25	21.88	1178.08
16.1016	55.5833	26.9	0	21.9	801.5	21.9	994.667
16.1148	50.8333	26.92	0	21.92	672.583	21.92	809.167
16.1279	52.1667	26.94	0	21.94	548.5	21.94	686.167
16.141	53.4167	26.96	0	21.96	505.583	21.96	581.167
16.1542	51.9167	26.98	0	21.98	457.167	21.98	517
16.1673	56.8333	27	0	22	438.333	22	481.667
16.1804	52.1667	27.02	0	22.02	424	22.02	457.75
16.1936	51.75	27.04	0	22.04	407.083	22.04	428.333
16.2067	54.5	27.06	0	22.06	406.583	22.06	433.5
16.2198	51.5833	27.08	0	22.08	399.333	22.08	414.917
16.233	55.8333	27.1	0	22.1	391.5	22.1	412.083
16.2461	56.6667	27.12	0	22.12	378.417	22.12	406.5
16.2592	50.25	27.14	0	22.14	371.583	22.14	404.917
16.2723	54.5	27.16	0	22.16	371.583	22.16	391.083
16.2855	56.75	27.18	0	22.18	352.417	22.18	384.25
16.2986	51.3333	27.2	0	22.2	347.667	22.2	378.667
16.3117	51.3333	27.22	0	22.22	349.75	22.22	374.333
16.3249	53.8333	27.24	0	22.24	329.583	22.24	372.833
16.338	52.25	27.26	0	22.26	333.667	22.26	358.667
16.3511	57	27.28	0	22.28	327.75	22.28	359.25
16.3643	54.8333	27.3	0	22.3	329.667	22.3	359.5
16.3774	54.0833	27.32	0	22.32	325.833	22.32	364.333
16.3905	50	27.34	0	22.34	317.667	22.34	353.333
16.4036	58.5833	27.36	0	22.36	316.583	22.36	337.917
16.4168	51.4167	27.38	0	22.38	317.333	22.38	347.083
16.4299	55.75	27.4	0	22.4	302.833	22.4	347.25
16.443	57.1667	27.42	0	22.42	311.417	22.42	343.917
16.4562	60.8333	27.44	0	22.44	318.667	22.44	343.417
16.4693	55.9167	27.46	0	22.46	321	22.46	352.167
16.4824	58.8333	27.48	0	22.48	314.667	22.48	351.917
16.4956	61.3333	27.5	0	22.5	318.417	22.5	351.25
16.5087	62.8333	27.52	0	22.52	328.083	22.52	350.167
16.5218	58.4167	27.54	0	22.54	342.417	22.54	364.833
16.5349	64.25	27.56	0	22.56	352	22.56	363.75
16.5481	64.25	27.58	0	22.58	377	22.58	385.833
16.5612	66.0833	27.6	0	22.6	391.667	22.6	402.083
16.5743	67	27.62	0	22.62	415.083	22.62	408.083
16.5875	71.25	27.64	0	22.64	455	22.64	420.667
16.6006	71.25	27.66	0	22.66	484.5	22.66	439.25
16.6137	75.3333	27.68	0	22.68	517.583	22.68	477.5
16.6269	82.75	27.7	0	22.7	561.417	22.7	506.5
16.64	86.75	27.72	0	22.72	603.667	22.72	541.917
16.6531	89.6667	27.74	0	22.74	632.167	22.74	576
16.6663	95.5	27.76	0	22.76	635.167	22.76	614.917
16.6794	94	27.78	0	22.78	663.083	22.78	633.75
16.6925	101.833	27.8	0	22.8	712.917	22.8	638.083
16.7056	101.25	27.82	0	22.82	748.333	22.82	652.833
16.7188	106.667	27.84	0	22.84	818.417	22.84	709.583
16.7319	108.417	27.86	0	22.86	879.75	22.86	737.583
16.745	104.833	27.88	0	22.88	938.417	22.88	789.167
16.7582	102.667	27.9	0	22.9	980	22.9	825.5
16.7713	105.917	27.92	0	22.92	1019.67	22.92	886.5
16.7844	128.667	27.94	0	22.94	992.25	22.94	925
16.7976	170	27.96	0	22.96	948.583	22.96	924.583
16.8107	221.75	27.98	1.0498	22.98	856.333	22.98	864.583
16.8238	267.417	28	1.19069	23	772.917	23	815.083
16.837	320.75	28.02	1.36195	23.02	694	23.02	761.833
16.8501	357.583	28.04	1.57295	23.04	620.333	23.04	676.5
16.8632	383.833	28.06	2.38903	23.06	570.083	23.06	622.75
16.8763	378.583	28.08	2.80166	23.08	540.167	23.08	560.833
16.8895	377.25	28.1	3.33268	23.1	531	23.1	543.5
16.9026	385.333	28.12	4.0327	23.12	539.333	23.12	533.583
16.9157	459.917	28.14	4.9829	23.14	540.25	23.14	538
16.9289	534.25	28.16	6.32035	23.16	552.583	23.16	537.583
16.942	636.917	28.18	8.29185	23.18	566.667	23.18	541.417
16.9551	744	28.2	11.3803	23.2	559.083	23.2	560.75
16.9683	927.5	28.22	16.6387	23.22	574.583	23.22	561.25
16.9814	1112	28.24	26.7392	23.24	582.583	23.24	563.75
16.9945	1233.25	28.26	50.665	23.26	588.25	23.26	570.5
17.0076	1346.5	28.28	176.248	23.28	584	23.28	567.25
17.0208	1474.83	28.3	848.685	23.3	600.5	23.3	571.083
17.0339	1497.42	28.32	598.475	23.32	604.667	23.32	581.083
17.047	1516.33	28.34	137.988	23.34	641.667	23.34	592.917
17.0602	1606.33	28.36	217.593	23.36	658.75	23.36	606.333
17.0733	1757.5	28.38	517.835	23.38	706.417	23.38	625.583
17.0864	1915.83	28.4	159.523	23.4	753.417	23.4	663.75
17.0996	1936.33	28.42	39.3578	23.42	821.667	23.42	703.417
17.1127	1891.5	28.44	20.478	23.44	876.333	23.44	743.667
17.1258	1748.17	28.46	13.0228	23.46	960.833	23.46	815.5
17.139	1387.08	28.48	9.1122	23.48	1029.5	23.48	873.25
17.1521	976.75	28.5	6.77785	23.5	1057.67	23.5	945
17.1652	702.083	28.52	5.26	23.52	1048.42	23.52	961.167
17.1783	490.25	28.54	4.21167	23.54	1010.58	23.54	962.5
17.1915	292.667	28.56	3.4543	23.56	935.667	23.56	955.917
17.2046	160	28.58	2.88779	23.58	838.417	23.58	895.667
17.2177	102.25	28.6	2.45213	23.6	780.25	23.6	828.417
17.2309	92.0833	28.62	2.10944	23.62	675.583	23.62	738.167
17.244	79.9167	28.64	1.83471	23.64	626.083	23.64	675.5
17.2571	78.6667	28.66	1.61093	23.66	580.5	23.66	626.417
17.2703	71.1667	28.68	0.61875	23.68	563.5	23.68	575.75
17.2834	69.8333	28.7	0.54424	23.7	557.583	23.7	576.583
17.2965	71.25	28.72	0.48242	23.72	576.25	23.72	568.333
17.3096	68.9167	28.74	0	23.74	593.167	23.74	585.25
17.3228	66.5	28.76	0	23.76	623.083	23.76	599.833
17.3359	69.25	28.78	0	23.78	650.667	23.78	650.333
17.349	62.5833	28.8	0	23.8	715.167	23.8	661.083
17.3622	63.9167	28.82	0	23.82	779.833	23.82	713.5
17.3753	63.8333	28.84	0	23.84	851.25	23.84	765.083
17.3884	63	28.86	0	23.86	946.833	23.86	841.25
17.4016	68.6667	28.88	0	23.88	1030.5	23.88	906.667
17.4147	62.25	28.9	0	23.9	1172.83	23.9	1021.75
17.4278	61.25	28.92	0	23.92	1302	23.92	1123.83
17.4409	60.9167	28.94	0	23.94	1410.17	23.94	1233.33
17.4541	65.6667	28.96	0	23.96	1552.08	23.96	1362.83
17.4672	59.9167	28.98	0	23.98	1592.75	23.98	1465.08
17.4803	60.9167	29	0	24	1598.33	24	1530.25
17.4935	59.4167	29.02	0	24.02	1484.75	24.02	1545.08
17.5066	62.5833	29.04	0	24.04	1336.83	24.04	1495.25
17.5197	57.5833	29.06	0	24.06	1145	24.06	1343.83
17.5328	60.6667	29.08	0	24.08	969.833	24.08	1149.33
17.546	61.0833	29.1	0	24.1	776.833	24.1	976.833
17.5591	59.25	29.12	0	24.12	644.417	24.12	806.167
17.5723	56.9167	29.14	0	24.14	538.333	24.14	678.167
17.5854	59.25	29.16	0	24.16	471.917	24.16	578.25
17.5985	58	29.18	0	24.18	436.583	24.18	511.667
17.6116	58.25	29.2	0	24.2	407.333	24.2	470.833
17.6248	62.5	29.22	0	24.22	384.25	24.22	435.083
17.6379	62.3333	29.24	0	24.24	369.583	24.24	407.75
17.651	55.4167	29.26	0	24.26	356.083	24.26	399.583
17.6642	58.8333	29.28	0	24.28	342	24.28	384.25
17.6773	62.8333	29.3	0	24.3	331.333	24.3	374.583
17.6904	61.25	29.32	0	24.32	338.583	24.32	375
17.7035	63.75	29.34	0	24.34	333.833	24.34	378.75
17.7167	64.3333	29.36	0	24.36	332.333	24.36	363
17.7298	59.6667	29.38	0	24.38	335.583	24.38	370.333
17.7429	64.5	29.4	0	24.4	343.333	24.4	367
17.7561	60.1667	29.42	0	24.42	346.917	24.42	366.417
17.7692	60.6667	29.44	0	24.44	343.833	24.44	381.417
17.7823	59	29.46	0	24.46	346.417	24.46	366.75
17.7955	59.0833	29.48	0	24.48	347.667	24.48	378
17.8086	64.0833	29.5	0	24.5	347.833	24.5	370.417
17.8217	61.75	29.52	0	24.52	339.833	24.52	370
17.8348	58.25	29.54	0	24.54	328.583	24.54	359
17.848	59.5833	29.56	0	24.56	324.083	24.56	362.083
17.8611	54.6667	29.58	0	24.58	324.833	24.58	349.917
17.8742	64.25	29.6	0	24.6	326.583	24.6	353.333
17.8874	58.0833	29.62	0	24.62	324.25	24.62	343.25
17.9005	57.5833	29.64	0	24.64	330.25	24.64	347
17.9136	59.0833	29.66	0	24.66	324.167	24.66	349.833
17.9268	61.25	29.68	0	24.68	329.083	24.68	355.667
17.9399	58.75	29.7	0	24.7	326.917	24.7	366.833
17.953	56.6667	29.72	0	24.72	333.333	24.72	365.083
17.9661	59.5	29.74	0	24.74	342.417	24.74	374.75
17.9793	58.9167	29.76	0	24.76	359	24.76	382.083
17.9924	57.5833	29.78	0	24.78	375	24.78	390.417
18.0055	58.5	29.8	0	24.8	384.833	24.8	400.75
18.0187	63.6667	29.82	0	24.82	409.25	24.82	417.583
18.0318	62.6667	29.84	0	24.84	413.25	24.84	421.583
18.0449	64.9167	29.86	0	24.86	421.917	24.86	430.333
18.0581	66.5833	29.88	0	24.88	427	24.88	443.917
18.0712	65.1667	29.9	0	24.9	442.25	24.9	449.667
18.0843	67.8333	29.92	0	24.92	439.75	24.92	460
18.0975	63.25	29.94	0	24.94	441	24.94	458.833
18.1106	66.3333	29.96	0	24.96	445.833	24.96	454
18.1237	68.3333	29.98	0	24.98	463.417	24.98	482.5
18.1368	68.6667	30	0	25	481.667	25	480.5
18.15	76.0833	30.02	0	25.02	514	25.02	500
18.1631	73.4167	30.04	0	25.04	566.75	25.04	520.333
18.1762	72.1667	30.06	0	25.06	624.083	25.06	576.167
18.1894	76.75	30.08	0	25.08	677.333	25.08	618.25
18.2025	74.4167	30.1	0	25.1	767.417	25.1	681.917
18.2156	72.6667	30.12	0	25.12	895.667	25.12	749
18.2288	74.6667	30.14	0	25.14	1038.5	25.14	862.25
18.2419	74.6667	30.16	0	25.16	1197.58	25.16	956.833
18.255	68.0833	30.18	0	25.18	1342.75	25.18	1088.08
18.2681	73.3333	30.2	0	25.2	1550.25	25.2	1250.58
18.2813	75.4167	30.22	0	25.22	1716.92	25.22	1417.92
18.2944	71.25	30.24	0	25.24	1833.67	25.24	1559.83
18.3075	70.6667	30.26	1.02534	25.26	1902.33	25.26	1693.25
18.3207	66.4167	30.28	1.16119	25.28	1902.58	25.28	1801.08
18.3338	64.4167	30.3	1.3259	25.3	1785.75	25.3	1775.25
18.3469	65.6667	30.32	1.52829	25.32	1685.75	25.32	1716.5
18.3601	62.5833	30.34	2.29991	25.34	1495.67	25.34	1611.83
18.3732	59.9167	30.36	2.68966	25.36	1351.67	25.36	1493.58
18.3863	58.75	30.38	3.18907	25.38	1191.58	25.38	1335.83
18.3995	63.5	30.4	3.84406	25.4	1056	25.4	1205.08
18.4126	64.25	30.42	4.72766	25.42	944.833	25.42	1074.25
18.4257	58.9167	30.44	5.9619	25.44	883.5	25.44	972.417
18.4388	63.6667	30.46	7.7638	25.46	806.5	25.46	885.917
18.452	57.75	30.48	10.5507	25.48	747.167	25.48	840
18.4651	62.1667	30.5	15.2125	25.5	690.667	25.5	773.333
18.4782	59.5833	30.52	23.9354	25.52	653.25	25.52	715.833
18.4914	63	30.54	43.468	25.54	607.917	25.54	674.833
18.5045	61.5833	30.56	126.409	25.56	580.75	25.56	652.917
18.5176	60.0833	30.58	680.89	25.58	558	25.58	604.083
18.5308	64.3333	30.6	764.245	25.6	543.75	25.6	573.083
18.5439	63.1667	30.62	163.506	25.62	533.333	25.62	575.667
18.557	58.25	30.64	115.621	25.64	550.5	25.64	563.25
18.5702	65.0833	30.66	405.01	25.66	568.75	25.66	586.917
18.5833	65	30.68	344.587	25.68	594.417	25.68	594.333
18.5964	60.1667	30.7	68.7675	25.7	623.583	25.7	587.75
18.6095	59.25	30.72	26.5136	25.72	656.583	25.72	636.417
18.6227	61.5	30.74	15.6398	25.74	662.833	25.74	670.167
18.6358	64.1667	30.76	10.491	25.76	687.583	25.76	688.75
18.6489	62.0833	30.78	7.5956	25.78	672.417	25.78	687.167
18.6621	61.4167	30.8	5.78645	25.8	679.75	25.8	693.167
18.6752	67.4167	30.82	4.57137	25.82	655.667	25.82	677
18.6883	64.5	30.84	3.71147	25.84	662.583	25.84	666.167
18.7015	66.25	30.86	3.07831	25.86	648.5	25.86	651.75
18.7146	63.6667	30.88	2.59738	25.88	655.083	25.88	669.667
18.7277	64.3333	30.9	2.2228	25.9	631.75	25.9	659.75
18.7408	63.1667	30.92	1.92496	25.92	633.5	25.92	656.583
18.754	62.4167	30.94	1.68398	25.94	627.083	25.94	650.333
18.7671	65.5	30.96	0.66168	25.96	599.583	25.96	636.667
18.7802	65.75	30.98	0.57955	25.98	591.333	25.98	626.167
18.7934	66.1667	31	0.51181	26	586.833	26	611
18.8065	69.5	31.02	0.45527	26.02	577	26.02	609.417
18.8196	68.6667	31.04	0	26.04	609	26.04	614.583
18.8328	72.25	31.06	0	26.06	609.75	26.06	616.833
18.8459	69	31.08	0	26.08	632.75	26.08	636.833
18.859	69.1667	31.1	0	26.1	686.917	26.1	673.5
18.8721	73.0833	31.12	0	26.12	761.417	26.12	697.833
18.8853	70.9167	31.14	0	26.14	811.083	26.14	745.667
18.8984	70.9167	31.16	0	26.16	906.167	26.16	819.917
18.9115	73.9167	31.18	0	26.18	1002.08	26.18	896.75
18.9247	73.3333	31.2	0	26.2	1118.83	26.2	976.667
18.9378	74.75	31.22	0	26.22	1208.33	26.22	1074.17
18.9509	79.5833	31.24	0	26.24	1300.83	26.24	1176.33
18.9641	75.1667	31.26	0	26.26	1320.75	26.26	1247.25
18.9772	74.5833	31.28	0	26.28	1235.17	26.28	1251.67
18.9903	74.9167	31.3	0	26.3	1132.92	26.3	1246.92
19.0035	78.8333	31.32	0	26.32	1023.42	26.32	1168.33
19.0166	80.75	31.34	0	26.34	897.25	26.34	1041
19.0297	81.9167	31.36	0	26.36	770.917	26.36	934.583
19.0428	80.25	31.38	0	26.38	680.583	26.38	817.667
19.056	89.5833	31.4	0	26.4	614.667	26.4	711.667
19.0691	87.6667	31.42	0	26.42	548.417	26.42	632
19.0822	89.9167	31.44	0	26.44	486.75	26.44	582.333
19.0954	91.0833	31.46	0	26.46	463.417	26.46	547.5
19.1085	87.8333	31.48	0	26.48	443.5	26.48	504.75
19.1216	91	31.5	0	26.5	420.5	26.5	479.583
19.1348	92.5833	31.52	0	26.52	395.667	26.52	452.333
19.1479	94.6667	31.54	0	26.54	374.083	26.54	441.833
19.161	93.6667	31.56	0	26.56	357.75	26.56	415.5
19.1741	95.25	31.58	0	26.58	347.667	26.58	395.5
19.1873	92.0833	31.6	0	26.6	326.333	26.6	383.833
19.2004	94.0833	31.62	0	26.62	321.833	26.62	374
19.2135	99.6667	31.64	0	26.64	314.833	26.64	353.583
19.2267	96.8333	31.66	0	26.66	315	26.66	350.75
19.2398	104.667	31.68	0	26.68	318.833	26.68	350.333
19.2529	99.1667	31.7	0	26.7	310.5	26.7	342.75
19.266	109.667	31.72	0	26.72	319.083	26.72	343.417
19.2792	108.333	31.74	0	26.74	312.333	26.74	345.917
19.2923	108	31.76	0	26.76	316.5	26.76	348.25
19.3054	108.583	31.78	0	26.78	333.75	26.78	352.917
19.3186	115.25	31.8	0	26.8	330.5	26.8	361.583
19.3317	116.833	31.82	0	26.82	338.5	26.82	368.917
19.3448	118.583	31.84	0	26.84	338.25	26.84	360.25
19.358	124.5	31.86	0	26.86	353.25	26.86	373.25
19.3711	130.917	31.88	0	26.88	362.083	26.88	389.583
19.3842	132.417	31.9	0	26.9	357.167	26.9	392.25
19.3973	148.25	31.92	0	26.92	375.167	26.92	393.167
19.4105	165.833	31.94	0	26.94	376.417	26.94	392.167
19.4236	176.75	31.96	0	26.96	387.583	26.96	404.833
19.4367	170.167	31.98	0	26.98	402.167	26.98	413.333
19.4499	184.833	32	0	27	395.833	27	404.333
19.463	204.25	32.02	0	27.02	405	27.02	421.667
19.4761	233.167	32.04	0	27.04	406.667	27.04	429.25
19.4893	255.917	32.06	0	27.06	398.833	27.06	426.75
19.5024	304.333	32.08	0	27.08	395.333	27.08	430.417
19.5155	408.333	32.1	0	27.1	391.25	27.1	420.75
19.5287	654.25	32.12	0	27.12	386.25	27.12	418.917
19.5418	1055.33	32.14	0	27.14	369.083	27.14	419.5
19.5549	1598.33	32.16	0	27.16	379.417	27.16	399.833
19.568	2160.17	32.18	0	27.18	371.333	27.18	394.833
19.5812	2629.5	32.2	0	27.2	380.333	27.2	414.583
19.5943	2933.42	32.22	0	27.22	394.667	27.22	411.167
19.6074	3242.75	32.24	0	27.24	418	27.24	426.667
19.6206	3681.83	32.26	0	27.26	427.5	27.26	424.75
19.6337	3876	32.28	0	27.28	452.333	27.28	451
19.6468	4143.5	32.3	0	27.3	484.417	27.3	480.667
19.66	4639.08	32.32	0	27.32	503.917	27.32	505.583
19.6731	5034.5	32.34	0	27.34	525.917	27.34	525.667
19.6862	4929.83	32.36	0	27.36	522.25	27.36	537.333
19.6993	4860.25	32.38	0	27.38	509.917	27.38	562.75
19.7125	5007.08	32.4	0	27.4	508.25	27.4	551.583
19.7256	5237.17	32.42	0	27.42	468.417	27.42	537.083
19.7387	5164.25	32.44	0	27.44	465.917	27.44	517
19.7519	5170.33	32.46	0	27.46	455	27.46	493.583
19.765	5066.67	32.48	0	27.48	435.417	27.48	487.5
19.7781	4614.92	32.5	0	27.5	444.583	27.5	484.5
19.7913	4868.42	32.52	0	27.52	454.333	27.52	485.917
19.8044	5864.83	32.54	0	27.54	481.25	27.54	497.5
19.8175	6163.42	32.56	0	27.56	525.833	27.56	503.833
19.8306	5486.92	32.58	0	27.58	563.75	27.58	534.583
19.8438	4741.5	32.6	0	27.6	603.25	27.6	586
19.8569	4191.08	32.62	0	27.62	671.917	27.62	614.25
19.87	3698.17	32.64	0	27.64	763.917	27.64	690.167
19.8832	2806.25	32.66	0	27.66	850.25	27.66	750.083
19.8963	1957.42	32.68	0	27.68	948.75	27.68	826.5
19.9094	1458	32.7	0	27.7	1053.92	27.7	936.167
19.9226	1163.92	32.72	0	27.72	1166.42	27.72	1029.08
19.9357	873	32.74	0	27.74	1280.83	27.74	1134.58
19.9488	717.25	32.76	0	27.76	1368.25	27.76	1234.5
19.962	680.583	32.78	0	27.78	1380.92	27.78	1327.08
19.9751	644	32.8	0	27.8	1374.58	27.8	1342.58
19.9882	599.333	32.82	0.51112	27.82	1334.5	27.82	1362.33
20.0013	574.25	32.84	0.57873	27.84	1242	27.84	1323.25
20.0145	526.75	32.86	0.66068	27.86	1167.83	27.86	1273.67
20.0276	443.417	32.88	0.76133	27.88	1079.42	27.88	1193.25
20.0407	372.583	32.9	0.88683	27.9	1014.17	27.9	1127.58
20.0539	313.5	32.92	1.32674	27.92	976	27.92	1043.92
20.067	266.917	32.94	1.57207	27.94	955.833	27.94	1028.33
20.0801	215.417	32.96	1.89362	27.96	976.583	27.96	1007.58
20.0933	172.333	32.98	2.32709	27.98	1035	27.98	1016.92
20.1064	146.833	33	2.9321	28	1093.67	28	1061.58
20.1195	125.667	33.02	3.8146	28.02	1184.08	28.02	1132.25
20.1327	123	33.04	5.17805	28.04	1307.58	28.04	1223
20.1458	111.917	33.06	7.4557	28.06	1451.42	28.06	1327.17
20.1589	108.833	33.08	11.7088	28.08	1638.17	28.08	1480.92
20.172	107.083	33.1	21.189	28.1	1854.5	28.1	1641
20.1852	106.667	33.12	60.477	28.12	2138.42	28.12	1858.08
20.1983	100.417	33.14	328.899	28.14	2448.17	28.14	2103.83
20.2114	106.5	33.16	391.93	28.16	2734.17	28.16	2373.92
20.2246	98.9167	33.18	82.385	28.18	3039.92	28.18	2679
20.2377	104.583	33.2	42.4303	28.2	3234.5	28.2	2922.42
20.2508	98.5833	33.22	124.716	28.22	3323.42	28.22	3166.5
20.264	92.4167	33.24	244.047	28.24	3240.17	28.24	3293.25
20.2771	93.6667	33.26	62.0945	28.26	2933.33	28.26	3164.75
20.2902	102.833	33.28	16.8218	28.28	2608.58	28.28	2961.67
20.3033	98.1667	33.3	9.07155	28.3	2242.75	28.3	2641.5
20.3165	103.25	33.32	5.8448	28.32	1906.17	28.32	2312.17
20.3296	120.083	33.34	4.12887	28.34	1577.67	28.34	1978.5
[truncated: 5,306 more rows]

## Sheet: Figure 2d
210	798.731
209.95	807.009
[truncated: 399 more rows]

## Sheet: Figure 2e
410	2141.27
[truncated: 360 more rows]

[truncated: 45 more sheets: Figure 2f, Figure 2g, Figure 2h, Figure 2i, Figure 2j, Figure 3a, Figure 3b, Figure 3c, Figure 3d, Figure 3e, Figure 3f, Figure 3g, Figure 3h, Figure 4a, Figure 4b, Figure 4c, Figure 4d, Figure 4e, Figure 4g, Figure 4h …]
